# Supplementary material for: An atlas of cortical arealization identifies dynamic molecular signatures
Source: Nature. 2021 Oct 6;598(7879):200–4. doi: 10.1038/s41586-021-03910-8 (PMC8494648; doi:10.1038/s41586-021-03910-8)
Supplement: Supplementary file 4 — Source Data Fig. 4 [file 41586_2021_3910_MOESM4_ESM.xlsx]

## Sheet: Clusters NR4A2 SERPINI1 NEFL
	PFC	motor	somatosensory	parietal	temporal	V1
NR4A2	0.0808115	0.0209637	0.0142012	0.4306	0.334573	0.11885
SERPINI1	0.187286	0.140633	0.23852	0.19034	0.0960552	0.147167
NEFL	0.209036	0.359036	0	0.0554217	0.153614	0.222892

## Sheet: KDE Quant NR4A2 SERPINI1 NEFL
	PFC	somatosensory	temporal	V1
NR4A2	0.203436	0.156021	0.0204497	0.0911284
SERPINI1	0.456315	0.144916	0.163395	0.00905397
NEFL	0.053768	0.0101833	0.0046485	0.00894764

## Sheet: Clusters PPP1R1B CBLN2 CPLX3
	PFC	motor	somatosensory	parietal	temporal	V1
PPP1R1B	0.884436	0.0941286	0	0	0	0.0214352
CBLN2	0.654749	0.0715908	0.0687306	0.195087	0.00748717	0.00235551
CPLX3	0.321337	0.118252	0.0616967	0.473008	0.0102828	0.0154242

## Sheet: KDE Quant PPP1R1B CBLN2 CPLX3
	PFC	somatosensory	temporal	V1
PPP1R1B	0.127508	0.174072	0.078411	0.0071237
CBLN2	0.163761	0.126446	0.0265793	0.059143
CPLX3	0.114594	0.114601	0.0427073	0.00787738

## Sheet: Clusters LOH12CR12 ZFPL1 PALMD
	PFC	motor	somatosensory	parietal	temporal	V1
LOH12CR12	0.210526	0.263158	0.0526316	0	0	0.473684
ZFPL1	0.210526	0.263158	0.0526316	0	0	0.473684
PALMD	0.171875	0	0.171875	0	0	0.65625

## Sheet: KDE Quant LOH12CR12 ZFPL1 PALMD
	PFC	somatosensory	temporal	V1
LOH12CR12	0.038	0.259103	0.0595494	0.15867
ZFPL1	0.153864	0.188369	0.0288899	0.109018
PALMD	0.048706	0.0416999	0.0119283	0.010983
