# Supplementary material for: An atlas of cortical arealization identifies dynamic molecular signatures
Source: Nature. 2021 Oct 6;598(7879):200–4. doi: 10.1038/s41586-021-03910-8 (PMC8494648; doi:10.1038/s41586-021-03910-8)
Supplement: Supplementary file 5 — Source Data Extended Data Fig. 3 [file 41586_2021_3910_MOESM5_ESM.xlsx]

## Sheet: MEs_RG_IPC_Neocortex
	Cluster	MEIPC Signature	MENeurron Signature	MERadial Glia Signature
1	Excitatory Neuron	0.00209539	-0.00192622	-0.00147498
2	Excitatory Neuron	-0.000722006	-0.00409466	-0.00299483
3	Excitatory Neuron	0.000943513	-0.00670894	-0.00252961
4	Excitatory Neuron	0.00298304	-0.00236854	-0.00164297
5	Excitatory Neuron	0.000838865	-0.0023152	-0.00227251
6	Excitatory Neuron	0.00195289	-0.00248183	-0.00244826
7	Excitatory Neuron	0.00104683	-0.00396116	-0.00182501
8	Excitatory Neuron	0.00334101	-0.00320665	-0.000767828
9	Excitatory Neuron	0.00231423	-0.00410879	-0.00219524
10	Excitatory Neuron	-3.08e-05	-0.00349216	-0.00209043
11	Excitatory Neuron	0.0013366	-0.000265224	-0.00250722
12	Excitatory Neuron	0.00147704	-0.00176294	-0.00169443
13	Excitatory Neuron	-0.000589858	-0.00277688	-0.00256418
14	Excitatory Neuron	-0.00222881	-0.00432264	-0.00202602
15	Excitatory Neuron	0.000631826	-0.00363382	-0.00134439
16	Excitatory Neuron	0.00253812	-0.000182375	-0.00163157
17	Excitatory Neuron	-0.000591949	-0.00195123	-0.00170717
18	Excitatory Neuron	-0.0011123	-0.00312532	-0.00228341
19	Excitatory Neuron	-0.00586561	0.0041661	-0.00224958
20	Excitatory Neuron	0.000307299	0.00613274	-0.00187926
21	Excitatory Neuron	0.0013464	0.00421982	-0.00180346
22	Excitatory Neuron	0.00268169	0.00606128	-0.000805989
23	Excitatory Neuron	-0.00431904	-8.01e-05	-0.00336707
24	Excitatory Neuron	-0.00242085	0.0062511	-0.00110018
25	Excitatory Neuron	-0.00444194	-0.002211	-0.00238007
26	Excitatory Neuron	0.000180997	-0.000599712	-0.00259916
27	Excitatory Neuron	0.000530934	0.00689047	-0.00211053
28	Excitatory Neuron	-0.00188702	0.00498953	-0.00122389
29	Excitatory Neuron	-0.00305025	0.000585154	-0.00204915
30	Excitatory Neuron	9.84e-05	0.00514739	-0.00168626
31	Excitatory Neuron	-0.00216196	-0.00047865	-0.00233991
32	Excitatory Neuron	0.000343977	0.0082817	-0.00136319
33	Excitatory Neuron	-0.00155173	0.00126042	-0.00231389
34	Excitatory Neuron	-0.00287555	0.0006323	-0.00290215
35	Excitatory Neuron	-0.00438401	0.000546228	-0.00207383
36	Excitatory Neuron	-0.00353311	0.000950476	-0.00172609
37	Excitatory Neuron	-0.00211213	0.000709722	-0.00315069
38	Excitatory Neuron	-0.0012723	0.00448027	-0.00206748
39	Excitatory Neuron	-0.00260224	0.00706532	-0.000850533
40	Excitatory Neuron	-0.00241834	0.00466358	-0.00258255
41	Excitatory Neuron	-0.00169848	0.00106054	-0.00287233
42	Excitatory Neuron	-0.000530419	-0.00413097	-0.00131104
43	Excitatory Neuron	-0.000684566	0.00657507	-0.00164342
44	Excitatory Neuron	-0.00400305	-0.00119335	-0.00298014
45	Excitatory Neuron	-0.00271658	3.89e-05	-0.00267092
46	Excitatory Neuron	-0.00273649	0.00122445	-0.0027927
47	Excitatory Neuron	-0.0010057	-0.00228138	-0.00314261
48	Excitatory Neuron	-0.000675338	0.00519164	-0.00234373
49	Excitatory Neuron	-0.00117815	0.00509327	-0.00194872
50	Excitatory Neuron	-0.0031845	0.00222764	-0.00169842
51	Excitatory Neuron	-0.000500016	0.00513781	-0.00261736
52	Excitatory Neuron	-0.00163784	0.000959421	-0.00214744
53	Excitatory Neuron	-0.00210158	0.00532925	-0.00207887
54	Excitatory Neuron	-0.00163692	0.00458678	-0.00261909
55	Excitatory Neuron	-0.00260969	0.00287613	-0.0016865
56	Excitatory Neuron	-0.00336817	0.003665	-0.00193519
57	Excitatory Neuron	-0.00396524	0.00271366	-0.00203344
58	Excitatory Neuron	-0.00385713	0.00252209	-0.00302845
59	Excitatory Neuron	-0.000247642	0.00471764	-0.00106646
60	Excitatory Neuron	-0.00389775	0.00667058	-0.00183222
61	Excitatory Neuron	0.00537612	-0.00260736	-0.00127187
62	Excitatory Neuron	-0.00422697	0.00313995	-0.00265869
63	Excitatory Neuron	0.00133986	-0.00570578	-0.00269443
64	Excitatory Neuron	-0.00316793	0.00546808	-0.00185129
65	Excitatory Neuron	0.000496133	0.00849404	-0.001369
66	Excitatory Neuron	-0.00383924	0.00121488	-0.00315801
67	Excitatory Neuron	0.00185838	0.00472955	-0.00241235
68	Excitatory Neuron	-0.00431031	0.000488215	-0.00353551
69	Excitatory Neuron	-0.00020857	0.00423796	-0.00141374
70	Excitatory Neuron	-0.00034096	-0.00082362	-0.00336308
71	Excitatory Neuron	-0.00248756	-0.000587321	-0.00275927
72	Excitatory Neuron	-0.00212529	0.00521487	-0.00209462
73	Excitatory Neuron	0.00253718	0.00453017	-0.00155988
74	Excitatory Neuron	-0.000486574	-0.0033693	-0.0022958
75	Excitatory Neuron	-0.00471129	-8.26e-05	-0.00336657
76	Excitatory Neuron	0.000440728	0.000651353	-0.00283455
77	Excitatory Neuron	0.00124419	0.00393195	-0.00248644
78	Excitatory Neuron	-0.0025178	-0.00166283	-0.00218774
79	Excitatory Neuron	-0.00100782	-0.000641992	-0.00280936
80	Excitatory Neuron	-0.000118227	0.0097234	-0.00110781
81	Excitatory Neuron	0.000858006	0.00576825	-0.00243477
82	Excitatory Neuron	-0.00254355	0.00381096	-0.0028989
83	Excitatory Neuron	-0.00213094	0.00279898	-0.00213746
84	Excitatory Neuron	-0.00113526	-0.00284164	-0.00223465
85	Excitatory Neuron	-0.00266271	0.00214058	-0.00280956
86	Excitatory Neuron	-0.00152785	0.00195202	-0.00217824
87	Excitatory Neuron	4.59e-05	-0.0046824	-0.00211976
88	Excitatory Neuron	0.00777772	0.00388694	0.000996845
89	Excitatory Neuron	-0.00265943	0.00609488	-0.00159229
90	Excitatory Neuron	-0.0012625	-0.00145985	-0.00226602
91	Excitatory Neuron	-7.2e-06	0.0026419	-0.000888877
92	Excitatory Neuron	-0.00394124	0.00718196	-0.00103922
93	Excitatory Neuron	-0.00139636	0.0043522	-0.00167725
94	Excitatory Neuron	-0.00422204	0.00176252	-0.00256758
95	Excitatory Neuron	-0.00542225	0.00232302	-0.00240082
96	Excitatory Neuron	-0.0013986	0.00482779	-0.00105888
97	Excitatory Neuron	-0.00461714	-0.000481154	-0.00155389
98	Excitatory Neuron	-0.00336737	0.00149541	-0.00229686
99	Excitatory Neuron	-0.000179777	0.00428031	-0.00192938
100	Excitatory Neuron	0.00130836	0.0022527	-0.000581652
101	Excitatory Neuron	-0.00640036	0.000732176	-0.00221168
102	Excitatory Neuron	0.00328041	0.000701866	-0.00206448
103	Excitatory Neuron	-0.00281339	0.00653063	-0.00148492
104	Excitatory Neuron	-0.000155312	0.00561637	-0.00198596
105	Excitatory Neuron	-0.00230174	0.00693786	-0.00127377
106	Excitatory Neuron	-0.0049874	0.0059626	-0.00235198
107	Excitatory Neuron	-0.000678169	-0.00141269	-0.00351879
108	Excitatory Neuron	-0.000120172	0.00269629	-0.00216015
109	Excitatory Neuron	-0.00358011	0.00260695	-0.00250636
110	Excitatory Neuron	-0.00455475	0.000177353	-0.003262
111	Excitatory Neuron	0.000828027	0.00223734	-0.00105659
112	Excitatory Neuron	0.000504396	0.00435543	-0.00109186
113	Excitatory Neuron	-0.000327379	0.00288378	-0.00201296
114	Excitatory Neuron	-0.00177069	0.00613366	-0.00143028
115	Excitatory Neuron	-0.00184072	0.00568354	-0.00118101
116	Excitatory Neuron	-0.00233752	0.00551948	-0.00170527
117	Excitatory Neuron	-0.0026779	0.000347986	-0.00199912
118	Excitatory Neuron	0.000266399	0.00405923	-0.00235615
119	Excitatory Neuron	-0.00282406	-0.00114454	-0.00346661
120	Excitatory Neuron	-0.000388635	0.0102449	-0.000348852
121	Excitatory Neuron	-0.00478855	0.00295114	-0.00240208
122	Excitatory Neuron	-0.00341343	0.000655791	-0.00159069
123	Excitatory Neuron	4.96e-05	0.00239256	-0.000673232
124	Excitatory Neuron	-0.00160267	0.0067562	-0.00300723
125	Excitatory Neuron	0.000634844	0.00121872	-0.00197383
126	Excitatory Neuron	-0.00404305	0.00187556	-0.00182077
127	Excitatory Neuron	-0.00137289	0.00483191	-0.00194802
128	Excitatory Neuron	-0.00230362	0.00203946	-0.00231556
129	Excitatory Neuron	-0.00321418	0.00130059	-0.00258154
130	Excitatory Neuron	-0.00304889	-0.000181447	-0.00364942
131	Excitatory Neuron	-0.00266512	0.00487847	-0.00167311
132	Excitatory Neuron	-0.000386261	0.00445835	-0.00266093
133	Excitatory Neuron	-0.00318278	-0.000211885	-0.00365656
134	Excitatory Neuron	-0.0012593	0.00258812	-0.00279815
135	Excitatory Neuron	-0.00400838	-0.000552925	-0.00258203
136	Excitatory Neuron	-7.78e-05	0.00673695	-0.00163382
137	Excitatory Neuron	-0.00266456	-0.0014659	-0.00207811
138	Excitatory Neuron	-0.00361055	-0.00036255	-0.00326569
139	Excitatory Neuron	-0.00402257	0.00666249	-0.00183636
140	Excitatory Neuron	-0.0010582	0.0101234	-0.000848055
141	Excitatory Neuron	-0.00161597	0.00503323	-0.00209405
142	Excitatory Neuron	0.000491618	0.00562382	-0.00176636
143	Excitatory Neuron	-0.00330861	-0.000723728	-0.00278431
144	Excitatory Neuron	-0.000754063	0.00298315	-0.00203061
145	Excitatory Neuron	-0.00286272	-0.00352159	-0.0021154
146	Excitatory Neuron	0.00315342	0.00399227	-0.00112793
147	Excitatory Neuron	-0.00255499	0.00368401	-0.00229653
148	Excitatory Neuron	-0.00340454	-0.00123839	-0.00210666
149	Excitatory Neuron	-0.00339175	-0.000261606	-0.00260705
150	Excitatory Neuron	0.000433949	0.00631255	-0.000968342
151	Excitatory Neuron	-0.00391881	0.00606956	-0.00170275
152	Excitatory Neuron	-0.00145734	-0.00087444	-0.00298194
153	Excitatory Neuron	-0.000532403	0.00744521	-0.000956569
154	Excitatory Neuron	-0.000427648	0.00763099	-0.00195614
155	Excitatory Neuron	-0.000293731	-0.00521488	-0.00229123
156	Excitatory Neuron	-0.00418046	0.00209294	-0.0026983
157	Excitatory Neuron	-0.00227179	-0.000585483	-0.0019681
158	Excitatory Neuron	-0.000626476	0.00429372	-0.00174338
159	Excitatory Neuron	-0.00208119	0.00407982	-0.00255232
160	Excitatory Neuron	-0.000235788	-0.00216093	-0.00292159
161	Excitatory Neuron	-0.00191088	-7.19e-05	-0.00375658
162	Excitatory Neuron	-0.0011971	-0.00201087	-0.00226051
163	Excitatory Neuron	-0.00135874	0.00160042	-0.00262134
164	Excitatory Neuron	0.00206913	-0.00107997	-0.00177803
165	Excitatory Neuron	0.00127882	-0.00259529	-0.00315549
166	Excitatory Neuron	-0.00118669	-0.00181237	-0.00202696
167	Excitatory Neuron	-0.00350039	0.0032822	-0.00323812
168	Excitatory Neuron	-0.00604292	0.00333485	-0.00256799
169	Excitatory Neuron	-0.00289324	0.00771395	-0.00188974
170	Excitatory Neuron	-0.00378429	-0.000577892	-0.00375147
171	Excitatory Neuron	-0.00312083	0.00361313	-0.00236278
172	Excitatory Neuron	-0.00245643	0.000410821	-0.00279644
173	Excitatory Neuron	-0.00283921	-0.00410333	-0.00300678
174	Excitatory Neuron	0.00186582	0.00137819	-0.00204607
175	Excitatory Neuron	-0.00309952	0.00516662	-0.00183418
176	Excitatory Neuron	-0.00611105	0.00215535	-0.00251598
177	Excitatory Neuron	-0.00320271	0.00579336	-0.00130907
178	Excitatory Neuron	-0.00362743	0.002281	-0.00196221
179	Excitatory Neuron	-0.00150303	0.00621185	-0.00150401
180	Excitatory Neuron	-0.00280922	-0.000190317	-0.00237075
181	Excitatory Neuron	-0.00230319	-0.000551554	-0.00298963
182	Excitatory Neuron	-0.00399303	0.00433161	-0.00202771
183	Excitatory Neuron	-0.000147543	0.00322029	-0.00154556
184	Excitatory Neuron	0.00308443	0.00254036	-0.001871
185	Excitatory Neuron	1.96e-06	-0.000324637	-0.00264873
186	Excitatory Neuron	-0.00490204	0.00172874	-0.00174677
187	Excitatory Neuron	-0.00221698	0.00580064	-0.00245239
188	Excitatory Neuron	-0.00455144	0.00371502	-0.00267794
189	Excitatory Neuron	-0.00219055	0.0026502	-0.00189334
190	Excitatory Neuron	-0.0008492	-0.00197599	-0.0026796
191	Excitatory Neuron	-0.00289358	0.00486789	-0.00250427
192	Excitatory Neuron	-0.00156362	0.00365066	-0.00218559
193	Excitatory Neuron	-0.00251102	0.000840916	-0.00213452
194	Excitatory Neuron	-0.00405369	0.00221514	-0.00343344
195	Excitatory Neuron	-0.00014387	0.0113214	-0.000976148
196	Excitatory Neuron	-0.00276957	-0.00147019	-0.00270191
197	Excitatory Neuron	-0.00342419	0.0027	-0.0014629
198	Excitatory Neuron	0.00105533	0.00187361	-0.0027413
199	Excitatory Neuron	-0.00111585	0.00317581	-0.00247016
200	Excitatory Neuron	-0.00193298	0.0044206	-0.00137861
201	Excitatory Neuron	-0.000412521	0.00733267	-0.00184325
202	Excitatory Neuron	-0.00146921	0.00183089	-0.000765057
203	Excitatory Neuron	0.00122943	0.00448188	-0.00194938
204	Excitatory Neuron	0.00110972	-0.00183623	-0.00201033
205	Excitatory Neuron	-0.000993162	-0.00456278	-0.00261154
206	Excitatory Neuron	0.00360841	0.00343691	-0.0011646
207	Excitatory Neuron	0.000479171	-0.00407676	-0.00230636
208	Excitatory Neuron	-0.00302111	-0.00127029	-0.00303173
209	Excitatory Neuron	0.00230094	-0.00216032	-0.00271451
210	Excitatory Neuron	-0.00152252	9.77e-05	-0.00271343
211	Excitatory Neuron	-0.000556955	-0.000309557	-0.00266471
212	Excitatory Neuron	-0.000698109	0.00345561	-0.00239485
213	Excitatory Neuron	-0.00525947	-0.000542242	-0.00342961
214	Excitatory Neuron	-0.00300773	0.00458938	-0.00176399
215	Excitatory Neuron	0.00431531	0.00600788	-0.00068698
216	Excitatory Neuron	-0.00277575	0.00723349	-0.00129088
217	Excitatory Neuron	-0.00197323	-0.000536764	-0.00218601
218	Excitatory Neuron	-0.0045096	0.00178544	-0.00223362
219	Excitatory Neuron	0.000629425	0.0049116	-0.00169569
220	Excitatory Neuron	-0.0018485	0.00472559	-0.00185249
221	Excitatory Neuron	0.00236884	0.00705767	-0.000766146
222	Excitatory Neuron	-0.00307002	0.00183689	-0.00304552
223	Excitatory Neuron	-0.0014574	0.0042553	-0.00265384
224	Excitatory Neuron	-0.000919007	0.00699032	-0.00140173
225	Excitatory Neuron	0.00110614	0.00479295	-0.00181019
226	Excitatory Neuron	-0.00404355	0.000579724	-0.00309608
227	Excitatory Neuron	-0.00138266	0.00045481	-0.00250907
228	Excitatory Neuron	-0.00357466	0.000827072	-0.00222852
229	Excitatory Neuron	-0.00350877	0.00383439	-0.0016382
230	Excitatory Neuron	0.0030865	0.00615182	-0.000410819
231	Excitatory Neuron	0.00486491	0.000715806	-0.00206543
232	Excitatory Neuron	0.00398216	-0.000798413	-0.00193466
233	Excitatory Neuron	-0.00416387	-0.00223732	-0.0031948
234	Excitatory Neuron	-0.00190283	-0.00455359	-0.0021514
235	Excitatory Neuron	-0.00462379	0.00647318	-0.00171423
236	Excitatory Neuron	-0.00234721	0.00106166	-0.00180658
237	Excitatory Neuron	-0.00459463	0.000413585	-0.00248607
238	Excitatory Neuron	0.000735659	0.00722693	-0.00180614
239	Excitatory Neuron	-0.00437576	0.000930961	-0.00167691
240	Excitatory Neuron	-0.000161046	0.00376988	-0.002171
241	Excitatory Neuron	-0.00202665	-0.000866731	-0.0030567
242	Excitatory Neuron	-3.93e-06	0.00199851	-0.00104119
243	Excitatory Neuron	-0.000898629	0.00224876	-0.000841092
244	Excitatory Neuron	-0.00160315	-0.000788452	-0.00206414
245	Excitatory Neuron	-0.00289253	0.00243892	-0.00147218
246	Excitatory Neuron	-0.00296083	0.00103563	-0.0034686
247	Excitatory Neuron	0.000357208	0.000154492	-0.00264262
248	Excitatory Neuron	-0.00292705	0.00659944	-0.00168669
249	Excitatory Neuron	-0.000863784	0.005984	-0.00065445
250	Excitatory Neuron	-0.00438165	0.00170749	-0.00207694
251	Excitatory Neuron	-0.00433541	0.00346752	-0.00201148
252	Excitatory Neuron	-0.000165151	0.00411203	-0.00182369
253	Excitatory Neuron	-0.00561749	0.00143978	-0.00259623
254	Excitatory Neuron	0.00116965	0.00626754	-0.00228896
255	Excitatory Neuron	-0.000415922	0.00183017	-0.00110447
256	Excitatory Neuron	-0.00206614	0.00157255	-0.00200658
257	Excitatory Neuron	-0.0033755	0.00352017	-0.00214161
258	Excitatory Neuron	-0.000962686	0.00257745	-0.00169018
259	Excitatory Neuron	0.0024945	0.00119501	-0.00195888
260	Excitatory Neuron	0.00259103	0.00294234	-0.00155595
261	Excitatory Neuron	0.00360548	0.0100622	-0.00164222
262	Excitatory Neuron	0.00187575	0.00438664	-0.00163225
263	Excitatory Neuron	-0.00223787	0.00437696	-0.0020946
264	Excitatory Neuron	-0.000826106	0.000535223	-0.003143
265	Excitatory Neuron	-0.0011166	-0.00646049	-0.00223567
266	Excitatory Neuron	-0.00310019	0.00131545	-0.00223342
267	Excitatory Neuron	-0.0017548	-0.0022398	-0.00223162
268	Excitatory Neuron	0.00108081	0.00639336	-0.00120608
269	Excitatory Neuron	0.00493963	-0.00144507	-0.00199069
270	Excitatory Neuron	-0.00218865	0.00296627	-0.00259907
271	Excitatory Neuron	-0.001194	0.0036472	-0.00242969
272	Excitatory Neuron	0.00268119	0.00101052	-0.00155701
273	Excitatory Neuron	7.94e-05	0.00639843	-0.00177811
274	Excitatory Neuron	-0.00139383	0.00237065	-0.00259462
275	Excitatory Neuron	0.00164289	-0.000692728	-0.00199139
276	Excitatory Neuron	-0.00391313	0.00487437	-0.0020856
277	Excitatory Neuron	-0.003989	0.00294894	-0.00194215
278	Excitatory Neuron	-0.000578882	0.00111967	-0.00265009
279	Excitatory Neuron	-0.00102626	0.00339298	-0.0020196
280	Excitatory Neuron	-0.00165888	0.00230773	-0.00218572
281	Excitatory Neuron	-0.003988	0.00295918	-0.0020081
282	Excitatory Neuron	-0.00409319	0.00313669	-0.00252979
283	Excitatory Neuron	-0.000564501	-0.00328551	-0.00244547
284	Excitatory Neuron	-0.00186775	-0.00136991	-0.00209236
285	Excitatory Neuron	0.00114864	0.00285247	-0.00114573
286	Excitatory Neuron	-0.00117203	-0.000392001	-0.00271174
287	Excitatory Neuron	0.00121737	0.00536189	-0.00136131
288	Excitatory Neuron	-0.000159133	0.00119101	-0.0028239
289	Excitatory Neuron	-0.00327058	-0.000601088	-0.00317121
290	Excitatory Neuron	0.0015441	-0.00428794	-0.00268393
291	Excitatory Neuron	-0.00159651	0.00337998	-0.00214918
292	Excitatory Neuron	-0.00103791	0.00249914	-0.00288063
293	Excitatory Neuron	-0.00322111	0.00415746	-0.00322202
294	Excitatory Neuron	-0.000260446	0.00602439	-0.00139558
295	Excitatory Neuron	-0.000202412	0.00381245	-0.00215988
296	Excitatory Neuron	-0.00176746	0.00441952	-0.0025127
297	Excitatory Neuron	-0.00248117	0.000414996	-0.00258348
298	Excitatory Neuron	0.00210493	0.00312596	-0.00116878
299	Excitatory Neuron	-0.0012366	0.00557282	-0.00196295
300	Excitatory Neuron	-0.00382391	-0.000560914	-0.00351167
301	Excitatory Neuron	-0.00154579	-0.00532793	-0.00254785
302	Excitatory Neuron	-0.00448131	0.00408867	-0.0020909
303	Excitatory Neuron	0.000808492	0.00281499	-0.00251375
304	Excitatory Neuron	-0.00183012	0.00766373	-0.000967634
305	Excitatory Neuron	-0.00285682	0.00413447	-0.00222955
306	Excitatory Neuron	-0.00420322	0.002702	-0.00239735
307	Excitatory Neuron	0.00871788	0.00133555	0.000237749
308	Excitatory Neuron	-0.00399026	0.00280451	-0.00239697
309	Excitatory Neuron	-0.00271089	-0.00225615	-0.00208715
310	Excitatory Neuron	-0.00309695	-0.000775131	-0.00343834
311	Excitatory Neuron	-0.00303903	0.00450259	-0.00248225
312	Excitatory Neuron	0.0033695	-0.00251547	-0.00221413
313	Excitatory Neuron	-0.00129065	0.00451521	-0.00125613
314	Excitatory Neuron	-0.00371911	0.00244201	-0.0028023
315	Excitatory Neuron	-0.00292789	0.000242434	-0.00355202
316	Excitatory Neuron	-0.00220908	0.00589761	-0.00230776
317	Excitatory Neuron	-0.00273488	0.00483278	-0.000943719
318	Excitatory Neuron	-0.000378244	0.0056852	-0.00155249
319	Excitatory Neuron	-0.000418778	0.00886368	-0.00112224
320	Excitatory Neuron	-0.000949741	-0.00384357	-0.00254035
321	Excitatory Neuron	0.00172849	0.00382068	-0.00207187
322	Excitatory Neuron	-0.00603032	0.00320695	-0.00257843
323	Excitatory Neuron	-0.00180345	0.00400758	-0.00154053
324	Excitatory Neuron	0.00124883	-0.00159279	-0.00288954
325	Excitatory Neuron	0.00421091	0.00224191	-0.00114867
326	Excitatory Neuron	-0.000335285	-0.00118228	-0.00213757
327	Excitatory Neuron	-0.00041584	-0.00373719	-0.00306843
328	Excitatory Neuron	-0.0052712	0.00502269	-0.00192731
329	Excitatory Neuron	-0.00273979	0.00420757	-0.00303898
330	Excitatory Neuron	-0.00143194	0.00125075	-0.00317656
331	Excitatory Neuron	-0.00311825	0.00463875	-0.00119885
332	Excitatory Neuron	-0.00426991	0.00174334	-0.00314017
333	Excitatory Neuron	-0.00525177	-0.00271831	-0.00226473
334	Excitatory Neuron	0.000429413	-0.00338158	-0.00227032
335	Excitatory Neuron	-0.00219712	0.00504359	-0.00188841
336	Excitatory Neuron	0.00977223	-0.000112131	-0.0014155
337	Excitatory Neuron	-0.00365647	0.00385523	-0.00185811
338	Excitatory Neuron	-0.0036794	0.00593055	-0.00192121
339	Excitatory Neuron	0.00198443	0.0081315	-0.00152122
340	Excitatory Neuron	-0.000779222	0.00478638	-0.000831269
341	Excitatory Neuron	-0.00174022	0.000586487	-0.00270168
342	Excitatory Neuron	0.00131773	-0.0031123	-0.00214366
343	Excitatory Neuron	-0.00539611	-0.00310053	-0.00334121
344	Excitatory Neuron	-0.00131806	0.0050338	-0.00173927
345	Excitatory Neuron	0.00148916	0.00608457	-0.000394549
346	Excitatory Neuron	0.00135381	0.00681	-0.00130664
347	Excitatory Neuron	-0.000325921	-0.00242759	-0.00303896
348	Excitatory Neuron	-0.00199281	0.00596808	-0.00236085
349	Excitatory Neuron	-0.000409365	0.00598702	-0.00148457
350	Excitatory Neuron	-0.00319564	0.000402928	-0.0035046
351	Excitatory Neuron	0.00191004	0.00281164	-0.00149894
352	Excitatory Neuron	-0.000272466	0.00498769	-0.00220571
353	Excitatory Neuron	-0.000289765	0.000434146	-0.0020003
354	Excitatory Neuron	0.00153429	0.00577961	-0.00205306
355	Excitatory Neuron	-0.000462147	0.00362803	-0.000933351
356	Excitatory Neuron	-0.00230233	0.00515899	-0.00184775
357	Excitatory Neuron	-0.00290203	0.00503371	-0.00212098
358	Excitatory Neuron	-0.00251518	0.0018587	-0.00313051
359	Excitatory Neuron	0.000992543	0.00443449	-0.00161931
360	Excitatory Neuron	-0.00480022	0.000622855	-0.00276177
361	Excitatory Neuron	0.00162204	0.00553597	-0.00202927
362	Excitatory Neuron	-0.00321826	-0.00148107	-0.00315473
363	Excitatory Neuron	-0.00312819	0.00415309	-0.00237203
364	Excitatory Neuron	-0.0042165	0.00296597	-0.00242259
365	Excitatory Neuron	-0.00173356	0.00178336	-0.00261611
366	Excitatory Neuron	-0.00509041	0.000319248	-0.00280789
367	Excitatory Neuron	0.00322607	-0.000332548	-0.00128143
368	Excitatory Neuron	-5.52e-05	0.0078195	-0.00218973
369	Excitatory Neuron	-0.00362557	-0.000980533	-0.00320888
370	Excitatory Neuron	-0.000641829	0.00175296	-0.00249628
371	Excitatory Neuron	-0.00103023	-0.00303437	-0.00288958
372	Excitatory Neuron	-0.00273588	0.0044274	-0.00146353
373	Excitatory Neuron	-0.00260405	0.00554247	-0.00243398
374	Excitatory Neuron	-0.00078635	0.00785374	-0.000833353
375	Excitatory Neuron	-0.000971169	0.0072674	-0.00158383
376	Excitatory Neuron	-0.00534883	-0.00181317	-0.00309143
377	Excitatory Neuron	0.00265653	-0.00127687	-0.00252763
378	Excitatory Neuron	-0.00431793	0.0036228	-0.00256614
379	Excitatory Neuron	-0.00245045	0.00204775	-0.00285307
380	Excitatory Neuron	-0.000403501	0.00304405	-0.0019383
381	Excitatory Neuron	-0.00138391	0.00246369	-0.00186838
382	Excitatory Neuron	-0.00381791	0.000894047	-0.00267166
383	Excitatory Neuron	-0.000104072	0.000931541	-0.00321864
384	Excitatory Neuron	-0.000184171	0.00301089	-0.00297322
385	Excitatory Neuron	0.00275469	-0.000371564	-0.00146547
386	Excitatory Neuron	-0.00154142	0.000439398	-0.00263752
387	Excitatory Neuron	-0.00321889	0.00600238	-0.00167171
388	Excitatory Neuron	-0.00451652	0.00210079	-0.00247839
389	Excitatory Neuron	-0.0014085	0.00405153	-0.00116551
390	Excitatory Neuron	0.00231235	-0.00086809	-0.00225742
391	Excitatory Neuron	-0.00344097	0.00245951	-0.00325045
392	Excitatory Neuron	-0.00267752	0.00167913	-0.00202459
393	Excitatory Neuron	0.000674493	0.00984753	-0.00135401
394	Excitatory Neuron	-0.00398618	-0.00045277	-0.00293252
395	Excitatory Neuron	-0.0024187	0.00201333	-0.00320463
396	Excitatory Neuron	-0.00440865	-0.000625692	-0.00327032
397	Excitatory Neuron	-0.00329619	0.00445573	-0.00135005
398	Excitatory Neuron	-0.00239116	0.00280181	-0.00166478
399	Excitatory Neuron	-0.00239645	-0.000200409	-0.0032543
400	Excitatory Neuron	-0.00352037	0.0018814	-0.00269695
401	Excitatory Neuron	-0.00112297	0.000287586	-0.00330148
402	Excitatory Neuron	-0.000560454	0.00398691	-0.00156474
403	Excitatory Neuron	-0.00150979	0.00580844	-0.00165616
404	Excitatory Neuron	0.00322252	0.00567739	-0.000914756
405	Excitatory Neuron	0.00386923	0.00551456	-0.000789926
406	Excitatory Neuron	-0.00207997	-0.000397884	-0.00242806
407	Excitatory Neuron	0.00259677	-0.000937398	-0.00157046
408	Excitatory Neuron	0.00113294	0.000823009	-0.00151156
409	Excitatory Neuron	0.000166965	0.00390929	-0.00157741
410	Excitatory Neuron	0.00264401	0.00590384	-0.00157169
411	Excitatory Neuron	-0.0046049	0.00044928	-0.00367788
412	Excitatory Neuron	-0.00346518	0.0042374	-0.00178287
413	Excitatory Neuron	-0.00321547	0.00611055	-0.00125063
414	Excitatory Neuron	-0.00151628	0.00122179	-0.00267194
415	Excitatory Neuron	0.00118689	-0.0025417	-0.00245977
416	Excitatory Neuron	-0.00322155	0.00364219	-0.00213665
417	Excitatory Neuron	-0.00271377	0.00213743	-0.0020587
418	Excitatory Neuron	-0.00535227	0.000458871	-0.0029509
419	Excitatory Neuron	0.002123	0.000171924	-0.00230167
420	Excitatory Neuron	-0.00242288	0.00362383	-0.00309145
421	Excitatory Neuron	-0.00158242	0.00728084	-0.00244285
422	Excitatory Neuron	-0.00432824	-0.000717748	-0.00151975
423	Excitatory Neuron	-0.00406498	-0.0014271	-0.00289786
424	Excitatory Neuron	-0.000668166	0.00254434	-0.00172684
425	Excitatory Neuron	0.00162265	0.00241268	-0.000997468
426	Excitatory Neuron	-7.5e-05	-0.00252871	-0.00270655
427	Excitatory Neuron	-0.000887699	0.00613887	-0.00151407
428	Excitatory Neuron	0.000221652	0.00666553	-0.00183198
429	Excitatory Neuron	0.00110839	0.00340362	-0.000929666
430	Excitatory Neuron	0.00171147	0.00104374	-0.0021313
431	Excitatory Neuron	-0.00245056	0.000154279	-0.00263093
432	Excitatory Neuron	-0.000718816	-0.00274355	-0.00322067
433	Excitatory Neuron	-0.00465401	0.00251209	-0.00231163
434	Excitatory Neuron	-0.00301739	0.00515177	-0.00191464
435	Excitatory Neuron	-0.00319973	0.0016222	-0.00148102
436	Excitatory Neuron	0.000305719	-0.000976567	-0.00273699
437	Excitatory Neuron	-0.00133792	-0.000606881	-0.00338927
438	Excitatory Neuron	-0.000117918	0.00421709	-0.00239477
439	Excitatory Neuron	-0.00239839	0.00505549	-0.00159282
440	Excitatory Neuron	-0.00497324	0.00454098	-0.00211103
441	Excitatory Neuron	0.00053372	0.00252787	-0.0023177
442	Excitatory Neuron	-0.00403316	0.000329572	-0.00269835
443	Excitatory Neuron	-0.000524503	0.00554103	-0.00183466
444	Excitatory Neuron	-0.000969438	0.00482563	-0.00194978
445	Excitatory Neuron	-0.0026849	-0.00209589	-0.00310481
446	Excitatory Neuron	-0.00148369	0.00820851	-0.000742593
447	Excitatory Neuron	-1.09e-05	0.00476008	-0.00173064
448	Excitatory Neuron	-0.00323602	0.00158233	-0.00196016
449	Excitatory Neuron	0.00112225	0.00238765	-0.00221486
450	Excitatory Neuron	-0.00130439	0.00420114	-0.00257324
451	Excitatory Neuron	-0.00327705	0.0031243	-0.00234815
452	Excitatory Neuron	-0.00299291	0.00854114	-0.00146944
453	Excitatory Neuron	-0.00208956	0.00449535	-0.00144092
454	Excitatory Neuron	-0.00367985	-0.000770466	-0.00262994
455	Excitatory Neuron	-0.00506824	0.000605726	-0.00249103
456	Excitatory Neuron	0.00236547	-4.55e-05	-0.00221311
457	Excitatory Neuron	-0.000698154	0.00334315	-0.0019066
458	Excitatory Neuron	-0.00421649	0.0027628	-0.00319861
459	Excitatory Neuron	-0.00318565	0.00597285	-0.00145909
460	Excitatory Neuron	-0.00309461	1.66e-05	-0.00210216
461	Excitatory Neuron	-0.00324733	-0.000875049	-0.000854002
462	Excitatory Neuron	0.000921325	0.00589132	-0.00233262
463	Excitatory Neuron	0.00262013	0.00454846	-0.00114368
464	Excitatory Neuron	-0.0022889	0.00382562	-0.00160803
465	Excitatory Neuron	-0.0012887	0.00372504	-0.00206968
466	Excitatory Neuron	-0.000402859	0.00233004	-0.00225611
467	Excitatory Neuron	0.00262335	0.00433158	-0.00209629
468	Excitatory Neuron	-0.00235064	0.00148257	-0.00225266
469	Excitatory Neuron	-0.00501897	-0.00131005	-0.00281808
470	Excitatory Neuron	-0.00523707	0.0023264	-0.00275278
471	Excitatory Neuron	-0.00409277	0.000186278	-0.00247959
472	Excitatory Neuron	0.00112765	0.00381252	-0.000978728
473	Excitatory Neuron	-0.00269901	0.00118352	-0.00237534
474	Excitatory Neuron	-0.00411502	0.000375608	-0.00309787
475	Excitatory Neuron	-0.00365383	0.00485259	-0.00184569
476	Excitatory Neuron	0.000947264	-0.000301959	-0.00245395
477	Excitatory Neuron	-0.00234828	-0.000525861	-0.00184571
478	Excitatory Neuron	-0.00294916	-0.00149959	-0.00179649
479	Excitatory Neuron	-0.00389941	0.00303404	-0.00199554
480	Excitatory Neuron	-0.00260321	0.000703565	-0.00283174
481	Excitatory Neuron	-0.00150315	0.00568289	-0.000895826
482	Excitatory Neuron	0.00295011	0.00666966	-0.00114683
483	Excitatory Neuron	0.000675093	0.00374164	-0.0010754
484	Excitatory Neuron	0.000875943	-0.000749854	-0.00260499
485	Excitatory Neuron	-0.00351324	0.00504242	-0.00265957
486	Excitatory Neuron	-0.000251281	0.00407149	-0.0013924
487	Excitatory Neuron	-0.00179386	0.00514187	-0.00160482
488	Excitatory Neuron	-0.00283004	0.00780389	-0.00138896
489	Excitatory Neuron	0.00343201	0.00542327	-0.00157982
490	Excitatory Neuron	-0.00343518	-0.000411732	-0.00281369
491	Excitatory Neuron	-0.00085501	0.00523019	-0.00242605
492	Excitatory Neuron	0.00226539	0.000448359	-0.00160394
493	Excitatory Neuron	-0.00241979	0.00292141	-0.00250733
494	Excitatory Neuron	-0.00204079	0.00131996	-0.00279466
495	Excitatory Neuron	0.000356418	-0.00216246	-0.00211203
496	Excitatory Neuron	-0.000725879	-0.00148092	-0.00339686
497	Excitatory Neuron	-0.00174487	-0.000490236	-0.00200862
498	Excitatory Neuron	-0.00266175	0.00652531	-0.00149104
499	Excitatory Neuron	0.000783636	0.002542	-0.00148115
500	Excitatory Neuron	-0.00193201	0.00710752	-0.0012235
501	Excitatory Neuron	-0.00168957	0.00394953	-0.00177926
502	Excitatory Neuron	-0.00587434	-0.00110983	-0.00243845
503	Excitatory Neuron	0.00189262	0.00598779	-0.0013855
504	Excitatory Neuron	-0.00433376	0.000576884	-0.00163147
505	Excitatory Neuron	-0.000515476	0.00562632	-0.00188109
506	Excitatory Neuron	-0.00189615	-4.37e-05	-0.00325175
507	Excitatory Neuron	-0.00399256	0.0037934	-0.0026951
508	Excitatory Neuron	-0.00504638	-0.00438957	-0.00303952
509	Excitatory Neuron	-0.00103154	0.000939362	-0.00259005
510	Excitatory Neuron	-0.00260945	-0.000167047	-0.00247998
511	Excitatory Neuron	-0.0034707	-0.0020264	-0.00223753
512	Excitatory Neuron	-0.00128552	0.00365245	-0.00257908
513	Excitatory Neuron	1.74e-05	0.000682648	-0.00249529
514	Excitatory Neuron	0.000893402	0.00780055	-0.00125144
515	Excitatory Neuron	-0.00488721	0.000728414	-0.00270809
516	Excitatory Neuron	-0.000220798	0.00102659	-0.00333781
517	Excitatory Neuron	0.00123896	0.00215808	-0.00196129
518	Excitatory Neuron	0.00204215	0.00128049	-0.00206749
519	Excitatory Neuron	-0.00257198	-0.000490319	-0.00305096
520	Excitatory Neuron	-0.00200268	0.00357147	-0.00198878
521	Excitatory Neuron	-0.00268028	0.00379377	-0.00149887
522	Excitatory Neuron	-0.00200671	0.00416967	-0.00262759
523	Excitatory Neuron	-0.0022163	0.00595245	-0.00126698
524	Excitatory Neuron	-0.00344123	0.00364432	-0.00213022
525	Excitatory Neuron	-0.00100138	0.00183047	-0.00205865
526	Excitatory Neuron	-0.00113642	0.00594387	-0.00206199
527	Excitatory Neuron	-0.00281107	0.00382743	-0.00222834
528	Excitatory Neuron	-0.00224917	0.00362878	-0.00271409
529	Excitatory Neuron	-0.000583837	0.00492496	-0.0025649
530	Excitatory Neuron	-0.00300964	0.00499667	-0.00268155
531	Excitatory Neuron	0.00231062	0.00734817	-0.000433513
532	Excitatory Neuron	0.00195434	0.000239806	-0.00290362
533	Excitatory Neuron	-0.00278997	0.00554697	-0.00222816
534	Excitatory Neuron	0.00493111	-0.00423162	-0.00263274
535	Excitatory Neuron	-0.00272462	0.000569328	-0.00236372
536	Excitatory Neuron	0.00225437	0.00363043	-0.0017051
537	Excitatory Neuron	-0.00451689	0.000301224	-0.00313705
538	Excitatory Neuron	-0.00356519	0.00238191	-0.00200964
539	Excitatory Neuron	0.00294376	2.09e-05	-0.00158974
540	Excitatory Neuron	-0.000598458	0.00632196	-0.00102173
541	Excitatory Neuron	-0.00245777	-0.00210506	-0.00258103
542	Excitatory Neuron	-1.46e-05	0.00223974	-0.000855387
543	Excitatory Neuron	-0.00203394	0.00786305	-0.00146523
544	Excitatory Neuron	0.00240812	-0.000146959	-0.00198092
545	Excitatory Neuron	-0.00167931	-0.00116706	-0.00250839
546	Excitatory Neuron	-0.00121918	-0.00184854	-0.00314043
547	Excitatory Neuron	-0.00263121	0.00333973	-0.00198171
548	Excitatory Neuron	-0.00379052	0.0064376	-0.00219168
549	Excitatory Neuron	-0.00230927	0.00198923	-0.00169085
550	Excitatory Neuron	-0.00210224	0.00618319	-0.00255081
551	Excitatory Neuron	-0.00143997	0.00500457	-0.00223858
552	Excitatory Neuron	-0.00487533	-0.000419936	-0.00276442
553	Excitatory Neuron	-0.00586658	0.00304082	-0.00232392
554	Excitatory Neuron	-0.00433377	0.000342184	-0.00307133
555	Excitatory Neuron	-0.000368799	0.000289562	-0.000561316
556	Excitatory Neuron	-0.000450411	0.00519197	-0.00175617
557	Excitatory Neuron	0.00166302	0.000860578	-0.00302094
558	Excitatory Neuron	-0.00275056	-0.00211894	-0.00320837
559	Excitatory Neuron	0.000602355	-0.00297406	-0.00321301
560	Excitatory Neuron	-0.00467036	0.0018242	-0.00266587
561	Excitatory Neuron	-0.00386279	0.00159417	-0.00270047
562	Excitatory Neuron	-0.00564637	-0.000835886	-0.0032683
563	Excitatory Neuron	0.00173466	0.0080437	-0.00108076
564	Excitatory Neuron	-0.00132165	0.00192518	-0.00309363
565	Excitatory Neuron	0.00130531	0.00284753	-0.000506346
566	Excitatory Neuron	-0.0039579	-0.0031921	-0.00237862
567	Excitatory Neuron	-0.0018069	-0.000953707	-0.00287511
568	Excitatory Neuron	-0.00455509	-0.00030981	-0.00271988
569	Excitatory Neuron	-0.00322229	0.00346351	-0.00235187
570	Excitatory Neuron	-0.00290478	0.00743543	-0.00189855
571	Excitatory Neuron	-0.00539371	-0.000248466	-0.00283972
572	Excitatory Neuron	-0.00481322	0.000577156	-0.00245295
573	Excitatory Neuron	0.00426658	-0.00128641	-0.00171273
574	Excitatory Neuron	-0.00358255	0.00289954	-0.00266569
575	Excitatory Neuron	-0.00337821	0.0015839	-0.00290385
576	Excitatory Neuron	-0.00482052	0.00162193	0.00226986
577	Excitatory Neuron	-0.00241563	-0.000516621	-0.00313439
578	Excitatory Neuron	-0.00146661	0.00405327	-0.0020938
579	Excitatory Neuron	0.00181886	0.000808316	-0.00194519
580	Excitatory Neuron	-0.00176976	-0.000277185	-0.000843457
581	Excitatory Neuron	0.00344436	0.00434782	-0.00117221
582	Excitatory Neuron	-0.00260445	0.00263492	-0.00199945
583	Excitatory Neuron	0.00236903	0.00970397	-0.000241664
584	Excitatory Neuron	0.00160864	-0.000758629	-0.00279602
585	Excitatory Neuron	-0.00202501	0.000634404	-0.0014606
586	Excitatory Neuron	-0.00468184	0.00110596	-0.00227077
587	Excitatory Neuron	-0.00543166	0.00529091	-0.00136059
588	Excitatory Neuron	-0.00150263	0.00646138	-0.00225079
589	Excitatory Neuron	0.00372015	0.00174117	-0.00287193
590	Excitatory Neuron	-0.00266234	0.00405544	-0.00215003
591	Excitatory Neuron	0.000973242	0.000825811	-0.00234375
592	Excitatory Neuron	-0.00189038	0.00518209	-0.0017929
593	Excitatory Neuron	-0.00254819	-0.00220659	-0.00152503
594	Excitatory Neuron	-0.00295682	0.00393676	-0.00253624
595	Excitatory Neuron	-0.000939037	0.0057855	-0.00143468
596	Excitatory Neuron	-0.000199465	0.000578069	-0.00285503
597	Excitatory Neuron	0.00600819	-0.000960144	-0.00145781
598	Excitatory Neuron	-0.00118264	0.00187541	-0.00247089
599	Excitatory Neuron	-0.000342275	0.00270791	-0.00245918
600	Excitatory Neuron	-0.00066029	0.00341311	-0.00265609
601	Excitatory Neuron	-0.00553729	0.00188763	-0.00280202
602	Excitatory Neuron	-0.000978161	0.00502785	-5.45e-05
603	Excitatory Neuron	-0.00363659	0.00397396	-0.00125805
604	Excitatory Neuron	-0.00282075	0.00828644	-0.00190497
605	Excitatory Neuron	-0.00274723	0.00185756	-0.00232822
606	Excitatory Neuron	-0.00218819	0.00163541	-0.00233188
607	Excitatory Neuron	-0.00173749	0.00226334	-0.00285347
608	Excitatory Neuron	-0.00258748	0.00755575	-0.00193741
609	Excitatory Neuron	-0.00170539	-0.00126961	-0.00237592
610	Excitatory Neuron	-0.00265959	0.00118859	-0.00304788
611	Excitatory Neuron	-0.00322193	0.00454593	-0.0022318
612	Excitatory Neuron	-1.52e-05	-0.000457043	-0.00180057
613	Excitatory Neuron	-0.0032157	0.00410897	-0.00179283
614	Excitatory Neuron	-0.00618012	-0.000534071	-0.00275162
615	Excitatory Neuron	-0.0019472	-0.0014425	-0.00256867
616	Excitatory Neuron	-0.00210604	0.00722259	-0.00217656
617	Excitatory Neuron	-0.000834274	0.00578652	-0.0021482
618	Excitatory Neuron	0.00228804	0.00364404	-0.00235792
619	Excitatory Neuron	0.0012046	0.00026925	-0.00214156
620	Excitatory Neuron	-0.000845254	0.000677018	-0.00268526
621	Excitatory Neuron	-0.00445956	0.00889704	-0.000997407
622	Excitatory Neuron	-0.00185479	0.00132818	-0.00193556
623	Excitatory Neuron	-0.00390428	0.00294706	-0.00307019
624	Excitatory Neuron	-0.00404577	-0.00261726	-0.00181536
625	Excitatory Neuron	0.00055372	0.00248107	-0.00271775
626	Excitatory Neuron	-0.00208896	0.00682215	-0.0017315
627	Excitatory Neuron	0.00141582	0.00521673	-0.00115205
628	Excitatory Neuron	-0.00378337	0.00546708	-0.00281793
629	Excitatory Neuron	-0.000231228	0.00587532	-0.00133292
630	Excitatory Neuron	0.00359543	0.0016025	-0.00279156
631	Excitatory Neuron	-0.00246001	0.00222693	-0.0027842
632	Excitatory Neuron	0.000677908	0.0039611	-0.00100186
633	Excitatory Neuron	-0.0022368	0.00373695	-0.00177651
634	Excitatory Neuron	-0.00352557	0.00270183	-0.00314318
635	Excitatory Neuron	-0.00131912	0.0028395	-0.0024375
636	Excitatory Neuron	0.00313147	0.00198696	-0.00172283
637	Excitatory Neuron	-0.00446745	0.000781407	-0.00314969
638	Excitatory Neuron	-0.00430495	0.00507095	-0.00177992
639	Excitatory Neuron	0.00101045	3.58e-05	-0.00201449
640	Excitatory Neuron	-0.000107285	0.00279731	-0.00242165
641	Excitatory Neuron	-0.00426659	0.00130798	-0.0017817
642	Excitatory Neuron	-0.00275628	-0.00195862	-0.00227008
643	Excitatory Neuron	-0.00246544	0.00780588	-0.00147437
644	Excitatory Neuron	-0.00193278	0.00187114	-0.00242207
645	Excitatory Neuron	-0.00199328	0.00732782	-0.00160413
646	Excitatory Neuron	0.000691004	0.00162363	-0.00138331
647	Excitatory Neuron	0.00169116	0.000409351	-0.00176579
648	Excitatory Neuron	-0.0029902	0.00176185	-0.00266007
649	Excitatory Neuron	0.000798811	0.0028215	-0.00318907
650	Excitatory Neuron	0.00125815	2.34e-05	-0.00166686
651	Excitatory Neuron	-0.00462349	0.00433813	-0.00263446
652	Excitatory Neuron	-0.00156366	0.00772157	-0.00243158
653	Excitatory Neuron	-0.00305843	0.00315542	-0.00234037
654	Excitatory Neuron	0.00841861	0.00246094	-0.000743402
655	Excitatory Neuron	-0.00197323	-0.00152066	-0.0030782
656	Excitatory Neuron	0.00168973	0.00865127	-0.00105962
657	Excitatory Neuron	-0.00333501	0.000980166	-0.00268373
658	Excitatory Neuron	0.00123559	0.00854358	-0.00158599
659	Excitatory Neuron	0.00132734	0.00377212	-0.00231457
660	Excitatory Neuron	-0.00118051	0.00302978	-0.00267579
661	Excitatory Neuron	0.000172228	-0.00107302	-0.00322248
662	Excitatory Neuron	0.00228096	0.00241704	-0.00142437
663	Excitatory Neuron	-0.00268399	0.00518157	-0.00278643
664	Excitatory Neuron	-0.00117891	0.00345532	-0.0022235
665	Excitatory Neuron	-0.00469655	0.00218581	-0.00314327
666	Excitatory Neuron	-0.0020184	-0.00268799	-0.00277648
667	Excitatory Neuron	0.00572936	0.0030898	-0.000981296
668	Excitatory Neuron	-0.00454073	-0.00213178	-0.00251987
669	Excitatory Neuron	-0.000679867	0.00651022	-0.00228383
670	Excitatory Neuron	-0.000534781	0.00536092	-0.00222972
671	Excitatory Neuron	-0.00256775	0.00464137	-0.00262894
672	Excitatory Neuron	-0.00202789	0.00482973	-0.00210136
673	Excitatory Neuron	-0.00232671	-0.00116814	-0.001686
674	Excitatory Neuron	-0.00472554	0.000837322	-0.00247066
675	Excitatory Neuron	-0.00388309	0.00109718	-0.00246192
676	Excitatory Neuron	0.00863296	0.00401117	-0.00034128
677	Excitatory Neuron	-0.00311547	0.00778732	-0.00141146
678	Excitatory Neuron	-0.00443054	0.00291627	-0.00164007
679	Excitatory Neuron	0.0084902	-0.000231856	-0.00202874
680	Excitatory Neuron	0.00112377	0.00623416	-0.000996889
681	Excitatory Neuron	-0.00178076	0.00374513	-0.00215769
682	Excitatory Neuron	-0.00401871	0.00143839	-0.00230716
683	Excitatory Neuron	-0.00200158	0.00634043	-0.0010456
684	Excitatory Neuron	0.000751969	0.00500653	-0.00200409
685	Excitatory Neuron	0.00219321	0.00565684	-0.000806458
686	Excitatory Neuron	-0.00430244	0.00666715	-0.00177092
687	Excitatory Neuron	0.00215039	0.00221321	-0.00111555
688	Excitatory Neuron	0.00250948	0.00319982	-0.000656041
689	Excitatory Neuron	-0.0014996	0.00355427	-0.00192423
690	Excitatory Neuron	-0.000394246	0.00996054	-0.000941782
691	Excitatory Neuron	-0.00419818	7.18e-05	-0.00278273
692	Excitatory Neuron	0.00191907	0.00432825	-0.00117448
693	Excitatory Neuron	0.00219644	0.00692665	-0.000599052
694	Excitatory Neuron	-0.00507708	0.00214848	-0.00300376
695	Excitatory Neuron	-0.00358917	-0.00214495	-0.00235115
696	Excitatory Neuron	0.000406048	0.00334904	-0.00201446
697	Excitatory Neuron	0.00129035	-0.00114344	-0.00288607
698	Excitatory Neuron	-0.00311984	-0.00114728	-0.00275498
699	Excitatory Neuron	-0.00208508	0.000389349	-0.00289866
700	Excitatory Neuron	-0.00209602	0.00510896	-0.00181244
701	Excitatory Neuron	0.00405655	-0.00191551	-0.00155279
702	Excitatory Neuron	-0.00278482	0.00166934	-0.00239426
703	Excitatory Neuron	-0.00385014	0.00709877	-0.00139244
704	Excitatory Neuron	-0.00339817	0.00168722	-0.00288293
705	Excitatory Neuron	-0.00193634	0.00691027	-0.00219978
706	Excitatory Neuron	-0.00296687	0.0031132	-0.00296588
707	Excitatory Neuron	-0.00199838	0.00380094	-0.00163964
708	Excitatory Neuron	-0.00559127	0.00138084	-0.00337197
709	Excitatory Neuron	-0.00220946	0.00379027	-0.00147755
710	Excitatory Neuron	-0.00521862	0.000767978	-0.00315408
711	Excitatory Neuron	-0.000708577	-0.00124423	-0.00267362
712	Excitatory Neuron	0.000550037	0.0077117	-0.00176798
713	Excitatory Neuron	-0.00356375	0.00172141	-0.00181338
714	Excitatory Neuron	0.00347376	-0.00232076	-0.00245956
715	Excitatory Neuron	-0.00388402	7.34e-06	-0.00247832
716	Excitatory Neuron	-0.0056732	-0.00145674	-0.00308088
717	Excitatory Neuron	0.000133382	-0.0012016	-0.00175206
718	Excitatory Neuron	-0.00154474	0.00258159	-0.00285627
719	Excitatory Neuron	-0.000686623	0.00515217	-0.000882679
720	Excitatory Neuron	-0.00148155	0.00370303	-0.00217717
721	Excitatory Neuron	-0.00189203	0.00374192	-0.00230293
722	Excitatory Neuron	0.000112337	0.00391164	-0.00143509
723	Excitatory Neuron	-0.00443844	0.00292578	-0.00330542
724	Excitatory Neuron	-0.00163697	0.00132184	-0.00287343
725	Excitatory Neuron	-0.000493374	0.00300843	-0.00254218
726	Excitatory Neuron	0.00211266	0.00714348	-0.00156994
727	Excitatory Neuron	-0.00345043	0.00354084	-0.00250076
728	Excitatory Neuron	-0.00394447	0.00503062	-0.00242244
729	Excitatory Neuron	-0.00546342	0.00252365	-0.00258105
730	Excitatory Neuron	-0.00317223	0.00307766	-0.00204366
731	Excitatory Neuron	-0.00427819	0.00349412	-0.00302941
732	Excitatory Neuron	-0.00328582	-0.00136604	-0.00245082
733	Excitatory Neuron	-0.00252422	0.00245272	-0.00261901
734	Excitatory Neuron	-0.00312465	0.00335911	-0.00114061
735	Excitatory Neuron	-0.00215629	0.00632498	-0.00224097
736	Excitatory Neuron	-0.000598422	0.00758587	-0.00231714
737	Excitatory Neuron	-0.00231404	0.00239019	-0.00154121
738	Excitatory Neuron	-0.00198836	0.00528026	-0.00192887
739	Excitatory Neuron	-0.00184282	-0.00150378	-0.00312474
740	Excitatory Neuron	-0.00513787	-0.00166095	-0.00278869
741	Excitatory Neuron	-0.00449177	-0.00015927	-0.00315247
742	Excitatory Neuron	0.00102155	0.00534559	-0.00110503
743	Excitatory Neuron	-0.00317258	0.00198931	-0.0031792
744	Excitatory Neuron	-0.00357384	0.00146086	-0.00115789
745	Excitatory Neuron	0.00372561	0.00264292	-0.00107987
746	Excitatory Neuron	-0.00336861	-0.000865904	-0.00233208
747	Excitatory Neuron	0.00485013	0.00273878	-0.00157051
748	Excitatory Neuron	-0.0017299	0.0056993	-0.00202293
749	Excitatory Neuron	-0.000669954	-0.00209529	-0.00287969
750	Excitatory Neuron	-0.00199726	0.00681268	-0.00125621
751	Excitatory Neuron	-0.004219	0.00426645	-0.00230775
752	Excitatory Neuron	-0.00622274	0.00231197	-0.00253553
753	Excitatory Neuron	-8.19e-05	0.00667871	-0.00153586
754	Excitatory Neuron	-0.005613	0.0015947	-0.00245538
755	Excitatory Neuron	-0.00299918	0.00636868	-0.00183336
756	Excitatory Neuron	-0.00273296	0.000804976	-0.0023432
757	Excitatory Neuron	-0.00397684	-0.000901384	-0.0024124
758	Excitatory Neuron	-0.00381281	0.00171017	-0.00306915
759	Excitatory Neuron	-0.000539866	0.00635161	-0.00165839
760	Excitatory Neuron	-0.00221808	0.00203471	-0.00248946
761	Excitatory Neuron	-0.00154327	0.00107819	-0.00286024
762	Excitatory Neuron	0.0041469	0.000669922	-0.00233865
763	Excitatory Neuron	-0.00112118	-0.00585138	-0.000414252
764	Excitatory Neuron	0.00252791	-0.000519639	-0.000449128
765	Excitatory Neuron	-0.00442925	0.000835005	-0.00380446
766	Excitatory Neuron	0.00178426	0.00505772	-0.00210939
767	Excitatory Neuron	-0.00233972	0.0041864	-0.00264385
768	Excitatory Neuron	0.000789647	0.00494439	-0.00174027
769	Excitatory Neuron	-0.0036178	0.00174999	-0.00277745
770	Excitatory Neuron	-0.00237499	0.00335539	-0.00196176
771	Excitatory Neuron	-0.00417473	0.00347617	-0.00328949
772	Excitatory Neuron	1.99e-05	0.00523749	-0.00239787
773	Excitatory Neuron	-0.00103609	0.00220605	-0.00333505
774	Excitatory Neuron	-0.00448032	0.00373106	-0.00166649
775	Excitatory Neuron	0.00165993	-0.00455079	-0.00182844
776	Excitatory Neuron	0.0014496	0.00548413	-0.00148846
777	Excitatory Neuron	-0.00286352	0.00351236	-0.00239181
778	Excitatory Neuron	0.00164721	0.00460836	-0.000488905
779	Excitatory Neuron	0.00444845	-0.00171426	-0.00136878
780	Excitatory Neuron	-0.00487045	0.00612774	-0.00244844
781	Excitatory Neuron	-0.00433008	0.00301041	-0.00249731
782	Excitatory Neuron	-0.00275591	0.00605999	-0.00208011
783	Excitatory Neuron	-0.00406142	0.00368428	-0.00198963
784	Excitatory Neuron	0.0017538	-0.00208219	-0.00286724
785	Excitatory Neuron	-0.00368524	0.00499363	-0.00217504
786	Excitatory Neuron	-0.00162798	0.00172894	-0.00260495
787	Excitatory Neuron	-0.00237528	-0.000803028	-0.00321186
788	Excitatory Neuron	-0.00201486	0.00115646	-0.00245989
789	Excitatory Neuron	-0.00350093	0.00281074	-0.00266588
790	Excitatory Neuron	-0.00532019	0.00321455	-0.00327956
791	Excitatory Neuron	-0.00108379	-0.00461583	-0.00242559
792	Excitatory Neuron	-0.00422536	0.00298202	-0.00252979
793	Excitatory Neuron	-8.77e-05	-0.000760691	-0.0017644
794	Excitatory Neuron	0.00182627	-0.00154304	-0.00212566
795	Excitatory Neuron	-0.000772477	0.00147047	-0.0019649
796	Excitatory Neuron	-0.00160666	-0.00312708	-0.00123862
797	Excitatory Neuron	0.000383411	0.00944171	-0.0010508
798	Excitatory Neuron	-0.00105106	0.00702111	-0.00201671
799	Excitatory Neuron	4.63e-05	0.00780099	-0.000502048
800	Excitatory Neuron	0.00072005	0.00589557	-0.00249665
801	Excitatory Neuron	-0.0035013	0.00142446	-0.00266767
802	Excitatory Neuron	-0.00165528	0.00475557	-0.000918546
803	Excitatory Neuron	-0.000995451	0.00592682	-0.00167826
804	Excitatory Neuron	0.00146569	-0.00089664	-0.00305464
805	Excitatory Neuron	-0.00468072	0.00206409	-0.00285858
806	Excitatory Neuron	-0.00236598	-0.00143093	-0.00315842
807	Excitatory Neuron	-0.00223024	0.00532683	-0.00199189
808	Excitatory Neuron	0.00121992	-0.00329939	-0.00275867
809	Excitatory Neuron	-0.00337299	-0.00055796	-0.00231245
810	Excitatory Neuron	-0.00122738	0.00759734	-0.000835303
811	Excitatory Neuron	0.000370395	0.00266843	-0.00249322
812	Excitatory Neuron	-0.0029092	0.00364148	-0.000951791
813	Excitatory Neuron	-0.00117164	0.000376935	-0.00209646
814	Excitatory Neuron	-0.0013454	0.00309136	-0.0022811
815	Excitatory Neuron	-0.00480213	0.000690286	-0.00245667
816	Excitatory Neuron	-0.000556922	0.00270397	-0.002235
817	Excitatory Neuron	-0.00391435	0.00860127	-0.00214438
818	Excitatory Neuron	-0.000933245	0.007187	-0.00168631
819	Excitatory Neuron	-0.000837883	0.00263977	-0.00261151
820	Excitatory Neuron	0.00364026	-0.0011459	-0.00130338
821	Excitatory Neuron	-0.00212267	0.00359507	-0.00201566
822	Excitatory Neuron	-0.00135943	-0.00256294	-0.00270399
823	Excitatory Neuron	0.000742012	0.00546453	-0.000651332
824	Excitatory Neuron	-0.000615959	0.00706081	-0.00165443
825	Excitatory Neuron	-0.00614165	0.00123208	-0.00210342
826	Excitatory Neuron	0.0006711	0.00811281	-0.000882905
827	Excitatory Neuron	-0.000727264	0.0049021	-0.00242758
828	Excitatory Neuron	-0.000164164	-0.0012318	-0.00180273
829	Excitatory Neuron	-0.00400343	0.000396624	-0.00338441
830	Excitatory Neuron	0.00518335	0.00452048	-0.00111604
831	Excitatory Neuron	0.0032846	-0.00238938	-0.00204802
832	Excitatory Neuron	0.000916221	0.00483131	-0.00207932
833	Excitatory Neuron	-0.001095	0.00424925	-0.00226875
834	Excitatory Neuron	-0.00240566	0.00640802	-0.0014584
835	Excitatory Neuron	-0.00408617	0.000186106	-0.00254062
836	Excitatory Neuron	-0.00483903	-0.000486264	-0.00330703
837	Excitatory Neuron	0.000423253	0.00297402	-0.000818461
838	Excitatory Neuron	-0.00127844	-0.00506661	-0.00176235
839	Excitatory Neuron	-0.00221574	0.00761454	-0.000913739
840	Excitatory Neuron	-0.000691674	0.00435433	-0.00211737
841	Excitatory Neuron	0.00522922	0.00246511	-0.001655
842	Excitatory Neuron	-0.00318708	-0.00101185	-0.00295204
843	Excitatory Neuron	-0.00254069	0.00528441	-0.00165542
844	Excitatory Neuron	-0.00354558	0.00313742	-0.00352012
845	Excitatory Neuron	-7.12e-05	0.00710651	-0.00212132
846	Excitatory Neuron	-0.000907448	0.00203051	-0.00248885
847	Excitatory Neuron	0.000385681	0.00530169	-0.00171398
848	Excitatory Neuron	0.0011782	0.00237682	-0.00174008
849	Excitatory Neuron	-0.00106062	0.00277045	-0.00272359
850	Excitatory Neuron	-0.00124619	0.00742676	-0.0012197
851	Excitatory Neuron	-0.00316061	0.00800551	-0.001466
852	Excitatory Neuron	0.000853094	0.00724838	-0.000748029
853	Excitatory Neuron	-0.000987606	0.00290663	-0.00202847
854	Excitatory Neuron	0.00161303	0.00735678	-0.0010825
855	Excitatory Neuron	-0.00419336	0.00151398	-0.00205653
856	Excitatory Neuron	-0.0025932	0.00103968	-0.00292403
857	Excitatory Neuron	-0.00291882	-0.00141362	-0.00269989
858	Excitatory Neuron	-0.00481643	0.00253079	-0.00205033
859	Excitatory Neuron	-0.00435379	0.00342657	-0.00227785
860	Excitatory Neuron	0.000389705	0.004132	-0.00169647
861	Excitatory Neuron	-0.00316017	0.0046642	-0.00219965
862	Excitatory Neuron	0.000368067	0.00871903	-0.000763157
863	Excitatory Neuron	-0.00415483	0.008742	-0.0012321
864	Excitatory Neuron	-0.00114948	0.00114477	-0.00187403
865	Excitatory Neuron	-0.00470412	0.000730829	-0.00168534
866	Excitatory Neuron	-0.00258012	0.00406494	-0.00271906
867	Excitatory Neuron	-0.0017701	0.00505321	-0.00197735
868	Excitatory Neuron	-0.00401004	0.00331145	-0.00289005
869	Excitatory Neuron	-0.00314384	0.00335584	-0.0029186
870	Excitatory Neuron	-0.00611089	0.00395074	-0.00244016
871	Excitatory Neuron	-0.00204784	-7.31e-05	-0.0028247
872	Excitatory Neuron	-0.00139959	0.00222639	-0.00257971
873	Excitatory Neuron	-0.00314911	0.00436955	-0.00164982
874	Excitatory Neuron	-0.000907016	0.00597219	-0.00199046
875	Excitatory Neuron	-0.00442957	0.00292926	-0.0024895
876	Excitatory Neuron	-0.0017244	0.00836602	-0.00117549
877	Excitatory Neuron	-0.00369113	0.00244078	-0.00163152
878	Excitatory Neuron	0.00104879	-0.0019382	-0.00192792
879	Excitatory Neuron	-0.00198241	0.0045253	-0.0024678
880	Excitatory Neuron	-0.00048042	0.00804786	-0.00107672
881	Excitatory Neuron	-0.00168078	-0.000705397	-0.00305829
882	Excitatory Neuron	-0.00193752	0.000854559	-0.00202267
883	Excitatory Neuron	-0.00265808	0.00330304	-0.00233617
884	Excitatory Neuron	-0.00296108	-0.000598611	-0.00270743
885	Excitatory Neuron	0.0021335	0.00771829	-0.000516396
886	Excitatory Neuron	-0.00288771	-0.001488	-0.00285928
887	Excitatory Neuron	0.00031014	-0.00185523	-0.0028562
888	Excitatory Neuron	-0.00140306	-0.00215086	-0.00296544
889	Excitatory Neuron	-0.00270319	0.00308448	-0.00249606
890	Excitatory Neuron	0.0024369	0.00768347	-0.00150283
891	Excitatory Neuron	-0.00226822	0.00691195	-0.00195732
892	Excitatory Neuron	0.00612416	0.00759878	-0.000259681
893	Excitatory Neuron	0.000259051	0.00265282	-0.00174256
894	Excitatory Neuron	-0.00384045	-0.00143116	-0.00267523
895	Excitatory Neuron	0.00432141	0.00521294	-0.00176046
896	Excitatory Neuron	-0.00246022	0.000510452	-0.00318578
897	Excitatory Neuron	0.00536837	-0.000554534	-0.0019881
898	Excitatory Neuron	-0.00175251	0.00311796	-0.000598407
899	Excitatory Neuron	0.0017161	0.00179398	-0.00210819
900	Excitatory Neuron	-0.0026107	-0.000565945	-0.00160624
901	Excitatory Neuron	-0.00467026	0.000310678	-0.00275336
902	Excitatory Neuron	-4.61e-05	0.0062758	-0.0018961
903	Excitatory Neuron	-0.00180026	0.000954646	-0.0024491
904	Excitatory Neuron	-0.00249197	-0.000575124	-0.00258091
905	Excitatory Neuron	-0.0024882	0.00205508	-0.0027885
906	Excitatory Neuron	0.00256567	0.00705938	-0.000846232
907	Excitatory Neuron	-0.000692469	0.00451061	-0.00168313
908	Excitatory Neuron	-0.0035064	0.00375139	-0.00150192
909	Excitatory Neuron	0.00256883	-0.00166128	-0.00233344
910	Excitatory Neuron	-0.00152278	0.00527691	-0.00273543
911	Excitatory Neuron	-0.00191483	0.00855238	-0.00160515
912	Excitatory Neuron	-0.00416625	0.00135269	-0.00249528
913	Excitatory Neuron	-0.00101098	0.00859006	0.000121799
914	Excitatory Neuron	-0.00151472	-0.00145006	-0.00224963
915	Excitatory Neuron	-0.00244588	0.00419255	-0.00226571
916	Excitatory Neuron	-0.0047373	-0.00217911	-0.00230803
917	Excitatory Neuron	-0.00214878	0.00821299	-0.0013492
918	Excitatory Neuron	-0.00209896	0.00086791	-0.00218814
919	Excitatory Neuron	-0.000783062	0.00526124	-0.0020245
920	Excitatory Neuron	-0.00297279	0.000927945	-0.00333856
921	Excitatory Neuron	0.000268702	0.00270029	-0.00169908
922	Excitatory Neuron	-0.00146123	0.00393735	-0.00200967
923	Excitatory Neuron	-0.00282772	0.00146692	-0.00314891
924	Excitatory Neuron	-0.00296841	0.00508155	-0.00253926
925	Excitatory Neuron	-0.00153022	-0.00173615	-0.00195156
926	Excitatory Neuron	0.000705037	0.00292547	-0.0025385
927	Excitatory Neuron	-0.00346367	0.00204005	-0.00298441
928	Excitatory Neuron	-0.00187853	0.00454667	-0.00238499
929	Excitatory Neuron	-0.00383698	-0.000570487	-0.00288242
930	Excitatory Neuron	0.00183508	0.00515162	-0.00101884
931	Excitatory Neuron	-0.00442843	-0.000777285	-0.00160078
932	Excitatory Neuron	0.000115952	0.0045972	-0.00172873
933	Excitatory Neuron	-0.00433718	0.00176348	-0.00279714
934	Excitatory Neuron	-0.00110538	3.72e-05	-0.00181455
935	Excitatory Neuron	-0.000600927	0.00692272	-0.000987638
936	Excitatory Neuron	-0.00639825	0.000343019	-0.00232855
937	Excitatory Neuron	-4.93e-06	0.000747299	-0.00263612
938	Excitatory Neuron	-0.0045455	0.00172952	-0.00271681
939	Excitatory Neuron	0.00158732	0.0034276	-0.00184801
940	Excitatory Neuron	-0.00378403	0.00698981	-0.00317989
941	Excitatory Neuron	-0.00183883	0.00237353	-0.00173671
942	Excitatory Neuron	0.00298299	0.000390989	-0.00158675
943	Excitatory Neuron	0.000431689	-0.00178901	-0.00096401
944	Excitatory Neuron	0.00450679	0.0038105	-0.0010921
945	Excitatory Neuron	-0.000454886	-0.000617034	-0.00241533
946	Excitatory Neuron	-0.00343518	0.00209487	-0.00283939
947	Excitatory Neuron	0.000320339	0.0043017	-0.00191507
948	Excitatory Neuron	-0.00300608	0.00122369	-0.00172053
949	Excitatory Neuron	-0.00384211	-0.0001271	-0.00325604
950	Excitatory Neuron	-0.000739034	0.00517771	-0.00215523
951	Excitatory Neuron	-0.00133796	0.00510818	-0.00186989
952	Excitatory Neuron	-0.000918918	0.00861069	-0.000318949
953	Excitatory Neuron	-0.00361483	-0.00150792	-0.00274884
954	Excitatory Neuron	0.00209418	0.00722046	-0.000899363
955	Excitatory Neuron	-0.00153507	0.00244844	-0.00318634
956	Excitatory Neuron	-0.00035475	0.00213354	-0.00289177
957	Excitatory Neuron	-0.00255257	0.00185983	-0.00262215
958	Excitatory Neuron	-0.00160284	0.00369121	-0.00239688
959	Excitatory Neuron	-0.00216598	0.000563693	-0.00196248
960	Excitatory Neuron	-0.00119892	-0.000329077	-0.00239083
961	Excitatory Neuron	-0.00174065	0.00409863	-0.00189078
962	Excitatory Neuron	-0.00291781	0.00540445	-0.00277491
963	Excitatory Neuron	-0.00179036	0.00317828	-0.00155268
964	Excitatory Neuron	0.00454121	0.00222479	-0.00154224
965	Excitatory Neuron	-0.00072174	0.00427372	-0.00230915
966	Excitatory Neuron	-0.00331702	-0.000755362	-0.00247556
967	Excitatory Neuron	-0.00107348	-0.00033415	-0.00300455
968	Excitatory Neuron	-0.00288658	0.00277101	-0.00124245
969	Excitatory Neuron	0.00369304	-0.000105689	-0.00145695
970	Excitatory Neuron	0.000603659	0.0066936	-0.00105466
971	Excitatory Neuron	-0.000189561	0.00222739	-0.00243429
972	Excitatory Neuron	0.000607549	0.00785483	-0.00116801
973	Excitatory Neuron	-0.00326564	0.00349837	-0.00168978
974	Excitatory Neuron	-0.00194951	0.00942406	-0.00106474
975	Excitatory Neuron	-0.00245484	0.00541708	-0.00169589
976	Excitatory Neuron	0.00194174	0.00549824	-0.000394677
977	Excitatory Neuron	-0.00281561	0.00468386	-0.00296829
978	Excitatory Neuron	-0.00380271	0.0036657	-0.00253022
979	Excitatory Neuron	0.0026624	0.00354878	-0.00212985
980	Excitatory Neuron	-0.00373791	0.0036268	-0.00183152
981	Excitatory Neuron	-0.00330446	0.00358126	-0.00248387
982	Excitatory Neuron	3.49e-05	0.00111474	-0.00183951
983	Excitatory Neuron	-0.0020631	0.00243771	-0.00269858
984	Excitatory Neuron	-0.000831724	0.00157709	-0.00206802
985	Excitatory Neuron	-0.00298228	0.00156432	-0.0031751
986	Excitatory Neuron	-0.00207657	0.00047487	-0.00215367
987	Excitatory Neuron	0.000343532	0.00314927	-0.00245043
988	Excitatory Neuron	0.000640717	0.00344035	-0.0007482
989	Excitatory Neuron	0.00014086	0.00782411	-0.00106175
990	Excitatory Neuron	-0.00377562	-0.00157373	-0.00364772
991	Excitatory Neuron	-0.00280222	-0.000347084	-0.00315203
992	Excitatory Neuron	-0.00352048	-0.000424476	-0.00316333
993	Excitatory Neuron	-0.000225906	0.000284611	-0.00314451
994	Excitatory Neuron	-0.0035602	0.00335734	-0.00298422
995	Excitatory Neuron	-0.00505591	0.00821815	-0.00135887
996	Excitatory Neuron	0.00153171	0.00561815	-0.00160355
997	Excitatory Neuron	-0.00402197	0.00518886	-0.00303797
998	Excitatory Neuron	-0.00464331	0.00231864	-0.00240737
999	Excitatory Neuron	-0.000651175	0.0034672	-0.00220521
1000	Excitatory Neuron	-0.00362639	0.00574431	-0.002204
1001	Excitatory Neuron	-0.00272799	0.0034246	-0.00233166
1002	Excitatory Neuron	-0.00318704	0.00427959	-0.000169549
1003	Excitatory Neuron	0.00105367	-0.000175877	-0.00136576
1004	Excitatory Neuron	-0.00338163	0.00585207	-0.00225774
1005	Excitatory Neuron	-0.00229373	-0.000639552	-0.00341933
1006	Excitatory Neuron	-0.00395667	0.00463826	-0.0018734
1007	Excitatory Neuron	-0.000729121	0.0091196	-0.000789965
1008	Excitatory Neuron	-0.000137578	0.000211634	-0.00237544
1009	Excitatory Neuron	-0.00400048	-0.000141805	-0.00262023
1010	Excitatory Neuron	-0.00372695	0.00481898	-0.00182752
1011	Excitatory Neuron	-0.00497497	0.00113403	-0.00227892
1012	Excitatory Neuron	0.000675512	0.00822557	-0.00179977
1013	Excitatory Neuron	-0.000933513	0.00360996	-0.00169768
1014	Excitatory Neuron	-0.000473983	0.00642816	-0.00195222
1015	Excitatory Neuron	-0.00238731	0.00560044	-0.00168282
1016	Excitatory Neuron	-0.000762795	0.00416628	-0.00287932
1017	Excitatory Neuron	-0.00135776	0.00391427	-0.00182044
1018	Excitatory Neuron	-0.0037953	0.00245469	-0.00296899
1019	Excitatory Neuron	-0.00124189	0.00837262	-0.00212478
1020	Excitatory Neuron	-0.00249644	0.00429572	-0.00184901
1021	Excitatory Neuron	-0.00336801	0.0009737	-0.00325468
1022	Excitatory Neuron	-0.0046885	0.00231046	-0.00236449
1023	Excitatory Neuron	-0.000108308	0.00623753	-0.00126578
1024	Excitatory Neuron	0.00219481	0.00494611	-0.00146767
1025	Excitatory Neuron	-0.00459809	0.00501752	-0.00216582
1026	Excitatory Neuron	-0.0038751	0.0038354	-0.00282175
1027	Excitatory Neuron	-0.000729459	0.00742724	-0.00215469
1028	Excitatory Neuron	-0.00144656	0.00596399	-0.00188532
1029	Excitatory Neuron	-0.00179859	0.00181378	-0.00291193
1030	Excitatory Neuron	-0.00321298	0.00232298	-0.00315738
1031	Excitatory Neuron	-0.00131759	0.00269925	-0.00139738
1032	Excitatory Neuron	0.00150033	0.00103589	-0.00270244
1033	Excitatory Neuron	-0.000302786	0.00440997	-0.00173028
1034	Excitatory Neuron	0.00214371	0.000516003	-0.00254126
1035	Excitatory Neuron	0.000326166	0.00611756	-0.000860867
1036	Excitatory Neuron	-0.00019585	0.00727352	-0.00105141
1037	Excitatory Neuron	-0.00145971	-0.00159064	-0.00193523
1038	Excitatory Neuron	-0.000938745	0.00495946	-0.00243824
1039	Excitatory Neuron	-0.00329805	-0.000552788	-0.00297815
1040	Excitatory Neuron	-0.00268221	-0.000348838	-0.0031814
1041	Excitatory Neuron	-0.00199345	0.00538674	-0.00199732
1042	Excitatory Neuron	-0.00564389	0.000715033	-0.00297517
1043	Excitatory Neuron	-0.00510315	0.00209592	-0.00192166
1044	Excitatory Neuron	0.00211531	0.00579852	-0.00109302
1045	Excitatory Neuron	-0.00590328	0.0012324	-0.00309789
1046	Excitatory Neuron	0.00180918	0.00878927	-0.00132476
1047	Excitatory Neuron	-0.0049992	0.00315427	-0.00184195
1048	Excitatory Neuron	-0.00306899	0.00778347	-0.00153
1049	Excitatory Neuron	-0.00281214	0.00355603	-0.00247091
1050	Excitatory Neuron	-0.00364042	0.000859892	-0.00212019
1051	Excitatory Neuron	0.00179614	0.00471194	-0.00155423
1052	Excitatory Neuron	-0.00345919	0.00333756	-0.00226904
1053	Excitatory Neuron	-0.00211491	0.00437	-0.0015901
1054	Excitatory Neuron	0.00557309	-0.00106062	-0.0014406
1055	Excitatory Neuron	0.00136752	0.00273421	-0.00174633
1056	Excitatory Neuron	-0.00481909	0.00326959	-0.00163782
1057	Excitatory Neuron	-0.00269481	-0.000119962	-0.00300218
1058	Excitatory Neuron	-0.000450872	0.00763653	-0.000604423
1059	Excitatory Neuron	0.000750135	0.00377232	-0.00173704
1060	Excitatory Neuron	-0.00442113	0.00373505	-0.00177505
1061	Excitatory Neuron	-0.000565102	0.00627564	-0.00147721
1062	Excitatory Neuron	-0.00157112	0.00303527	-0.00201407
1063	Excitatory Neuron	0.00474512	0.00230417	-0.00155246
1064	Excitatory Neuron	-0.00364763	0.00712435	-0.00132582
1065	Excitatory Neuron	-0.00171972	-0.00016396	-0.00325989
1066	Excitatory Neuron	0.000931218	0.0063276	-0.00116087
1067	Excitatory Neuron	-0.0036313	0.00180003	-0.00314289
1068	Excitatory Neuron	-0.00588473	0.000751484	-0.0029735
1069	Excitatory Neuron	0.00158826	0.00347927	-0.000956069
1070	Excitatory Neuron	0.00868844	-0.000551571	-0.00135055
1071	Excitatory Neuron	-0.0055574	0.000451525	-0.00235798
1072	Excitatory Neuron	-0.00517652	0.00205572	-0.0018616
1073	Excitatory Neuron	-0.000563129	-0.000321485	-0.00312145
1074	Excitatory Neuron	-0.00166917	0.00868718	-0.00114844
1075	Excitatory Neuron	-0.000365524	0.00499804	-0.00254642
1076	Excitatory Neuron	-0.00211919	0.00720501	-0.00163057
1077	Excitatory Neuron	-0.00231193	0.00146473	-0.00292114
1078	Excitatory Neuron	-0.0045973	-0.000959226	-0.00322367
1079	Excitatory Neuron	-0.0019501	0.00281124	-0.00315417
1080	Excitatory Neuron	0.00102082	-0.00323288	-0.00230063
1081	Excitatory Neuron	-0.000293602	0.00854591	-0.000999118
1082	Excitatory Neuron	-0.00391938	-0.00123978	-0.00343817
1083	Excitatory Neuron	-0.000596132	0.0050338	-0.00211167
1084	Excitatory Neuron	5.16e-05	0.00494041	-0.00201903
1085	Excitatory Neuron	-0.00106388	0.00307208	-0.00195134
1086	Excitatory Neuron	0.00106915	0.00384858	-0.000845956
1087	Excitatory Neuron	-0.00113665	0.00447807	-0.00195446
1088	Excitatory Neuron	-0.00427024	-0.000511001	-0.00273352
1089	Excitatory Neuron	0.000373117	0.00392752	-0.0011395
1090	Excitatory Neuron	0.00307695	0.00818413	-0.000305344
1091	Excitatory Neuron	-0.00288891	0.00346138	-0.00275215
1092	Excitatory Neuron	0.0018398	-0.0037803	-0.00223471
1093	Excitatory Neuron	-0.000208853	0.00541352	-0.00158375
1094	Excitatory Neuron	-0.000910746	0.00372902	-0.00202493
1095	Excitatory Neuron	-0.0010039	0.00520533	-0.00188298
1096	Excitatory Neuron	-0.0042979	0.00676067	-0.000692487
1097	Excitatory Neuron	7.63e-05	-0.0009626	-0.00287314
1098	Excitatory Neuron	-0.00337842	0.00223399	-0.00257568
1099	Excitatory Neuron	0.00252851	-0.000731308	-0.00229776
1100	Excitatory Neuron	0.00214466	0.00656848	-0.0003371
1101	Excitatory Neuron	-0.00227115	0.00461647	-0.00156708
1102	Excitatory Neuron	-0.00423887	-0.000192964	-0.00263954
1103	Excitatory Neuron	0.00163468	0.00364227	-0.00103378
1104	Excitatory Neuron	-0.000882496	0.0012545	-0.00318202
1105	Excitatory Neuron	-0.00658907	-0.00144157	-0.00220646
1106	Excitatory Neuron	-0.00531357	-0.000839632	-0.00238369
1107	Excitatory Neuron	-0.00398904	0.00155301	-0.00248113
1108	Excitatory Neuron	-0.00210792	-0.000294551	-0.00253191
1109	Excitatory Neuron	-0.00299542	0.00689997	-0.00117926
1110	Excitatory Neuron	-0.00453786	-0.000129245	-0.0017723
1111	Excitatory Neuron	-0.00121838	0.00519666	-0.00214559
1112	Excitatory Neuron	-0.00140184	0.00233262	-0.00299474
1113	Excitatory Neuron	-0.0010909	-0.000284379	-0.00277984
1114	Excitatory Neuron	-0.00131238	0.00523653	-0.000971939
1115	Excitatory Neuron	-0.00185312	0.0022061	-0.00118535
1116	Excitatory Neuron	-0.00417863	0.000254172	-0.00209549
1117	Excitatory Neuron	-0.00529021	0.00395533	-0.00326027
1118	Excitatory Neuron	-0.00350013	0.00121455	-0.00284257
1119	Excitatory Neuron	-0.00178961	0.00622564	-0.0024747
1120	Excitatory Neuron	-0.00531959	0.00123136	-0.00338554
1121	Excitatory Neuron	0.00358262	0.00920068	-0.000828227
1122	Excitatory Neuron	-0.00334471	-0.00109258	-0.00304241
1123	Excitatory Neuron	0.00127775	0.00567105	-0.00157692
1124	Excitatory Neuron	-0.00353066	0.00718668	-0.000617611
1125	Excitatory Neuron	-0.00396657	0.0084146	-0.00156297
1126	Excitatory Neuron	-0.00531018	0.00027748	-0.00288367
1127	Excitatory Neuron	-0.000186748	0.0062997	-0.00154902
1128	Excitatory Neuron	-0.000913534	0.00814857	-0.00153156
1129	Excitatory Neuron	-0.00121912	0.00631378	-0.0021495
1130	Excitatory Neuron	-0.00529312	0.00420716	-0.00254641
1131	Excitatory Neuron	-0.00595241	0.000307515	-0.00346614
1132	Excitatory Neuron	-0.00338192	0.00843588	-0.00156982
1133	Excitatory Neuron	0.00168824	0.00506896	-0.00168071
1134	Excitatory Neuron	-0.00420929	0.00376969	-0.0027264
1135	Excitatory Neuron	-0.00488308	0.00397182	-0.00280045
1136	Excitatory Neuron	-0.0041117	0.00209756	-0.00369018
1137	Excitatory Neuron	-0.00156577	0.00751674	-0.00159613
1138	Excitatory Neuron	-0.00389907	0.00255631	-0.00311514
1139	Excitatory Neuron	0.00329481	-0.000860876	0.00197218
1140	Excitatory Neuron	-0.000508949	0.00732303	-0.00136864
1141	Excitatory Neuron	-0.00325285	0.00445958	-0.00291243
1142	Excitatory Neuron	-0.00553172	0.00544498	-0.00114239
1143	Excitatory Neuron	-0.00066362	0.00590382	-0.00158259
1144	Excitatory Neuron	0.000358067	0.00510275	-0.00156295
1145	Excitatory Neuron	-0.00034013	0.00594813	-0.00142673
1146	Excitatory Neuron	-0.00347145	0.00677267	-0.00223327
1147	Excitatory Neuron	-0.00222467	0.00206345	-0.00246963
1148	Excitatory Neuron	-0.00328961	0.0052955	-0.00147401
1149	Excitatory Neuron	-0.00468006	0.00157306	-0.00245513
1150	Excitatory Neuron	-0.00524691	-0.000200616	-0.00281459
1151	Excitatory Neuron	-0.00397567	0.0015228	-0.00237993
1152	Excitatory Neuron	0.00378763	0.00182318	-0.0025165
1153	Excitatory Neuron	-0.0029094	0.00100525	-0.00253972
1154	Excitatory Neuron	-0.000121062	0.0034643	-0.0011623
1155	Excitatory Neuron	-0.00559622	0.00152066	-0.00211004
1156	Excitatory Neuron	-0.00244575	-0.000198072	-0.00287977
1157	Excitatory Neuron	-0.000682658	0.00823418	-0.00225126
1158	Excitatory Neuron	-0.00367389	0.00360435	-0.00234012
1159	Excitatory Neuron	-0.00245756	0.0043826	-0.00246542
1160	Excitatory Neuron	0.00380253	0.000503951	-0.00156093
1161	Excitatory Neuron	0.00377678	0.00680411	-0.000804747
1162	Excitatory Neuron	0.0020957	-0.00147446	-0.00219171
1163	Excitatory Neuron	-0.000802489	0.000626157	-0.00265087
1164	Excitatory Neuron	-8.83e-05	0.00616777	-0.00184798
1165	Excitatory Neuron	-0.00209365	0.00366245	-0.00253271
1166	Excitatory Neuron	-0.00200486	0.00515326	-0.00166793
1167	Excitatory Neuron	-0.00475659	0.00500583	-0.00209677
1168	Excitatory Neuron	0.000522006	-0.0040245	-0.00196668
1169	Excitatory Neuron	0.0012996	0.00286655	-0.00187837
1170	Excitatory Neuron	-0.00470104	0.00191721	-0.0027021
1171	Excitatory Neuron	-0.000278732	-0.0018188	-0.0032735
1172	Excitatory Neuron	-0.00175627	0.00497931	-0.00262385
1173	Excitatory Neuron	0.00673979	0.00709294	-0.000226204
1174	Excitatory Neuron	-0.00287876	0.00677805	-0.00117562
1175	Excitatory Neuron	-0.00370045	-0.00115824	-0.00305273
1176	Excitatory Neuron	0.00113777	0.00247414	-0.00301441
1177	Excitatory Neuron	-0.00380224	0.00389489	-0.00257422
1178	Excitatory Neuron	-0.00124275	0.00658801	-0.000644659
1179	Excitatory Neuron	-0.00291492	0.00627693	-0.00145487
1180	Excitatory Neuron	-0.00277075	0.00443833	-0.00216684
1181	Excitatory Neuron	-0.00250172	0.00469115	-0.00291675
1182	Excitatory Neuron	-0.00446293	-0.000712788	-0.0016161
1183	Excitatory Neuron	0.00297217	0.0027218	-0.00172597
1184	Excitatory Neuron	-0.00258042	0.00184133	-0.0009199
1185	Excitatory Neuron	-0.00359158	0.00220803	-0.00196
1186	Excitatory Neuron	-0.00156599	0.00577978	-0.00223412
1187	Excitatory Neuron	-0.00393916	0.00627311	-0.00210679
1188	Excitatory Neuron	-0.00362291	0.0026323	-0.00275643
1189	Excitatory Neuron	-0.00216108	0.00423024	-0.0022908
1190	Excitatory Neuron	-0.00181717	0.000775326	-0.00279331
1191	Excitatory Neuron	-0.000526221	0.00417057	-0.00230794
1192	Excitatory Neuron	-0.00514141	0.00301415	-0.00250474
1193	Excitatory Neuron	-0.00116252	0.00532056	-0.00273269
1194	Excitatory Neuron	-0.00457714	0.00115443	-0.00309487
1195	Excitatory Neuron	0.00687438	-0.00522796	-0.00235877
1196	Excitatory Neuron	0.00169776	-0.00283158	-0.0028344
1197	Excitatory Neuron	-0.0015494	0.00799594	-0.00203467
1198	Excitatory Neuron	-0.000307295	0.00599262	-0.000806331
1199	Excitatory Neuron	-0.00442465	0.00146166	-0.00320704
1200	Excitatory Neuron	0.000998612	0.00601159	-0.000529793
1201	Excitatory Neuron	-0.000975112	0.000181431	-0.00127723
1202	Excitatory Neuron	-0.00411785	0.00189639	-0.00272269
1203	Excitatory Neuron	-0.000920737	0.00529831	-0.00167392
1204	Excitatory Neuron	-0.00565399	0.00851723	-0.00104007
1205	Excitatory Neuron	-0.00343122	0.000123076	-0.00316658
1206	Excitatory Neuron	-0.00370217	0.00588022	-0.00159608
1207	Excitatory Neuron	-0.00393242	0.00131959	-0.00262426
1208	Excitatory Neuron	-0.00159132	0.00343731	-0.00175278
1209	Excitatory Neuron	-0.00222601	0.00128843	-0.002733
1210	Excitatory Neuron	-0.00273142	0.00332038	-0.000796025
1211	Excitatory Neuron	0.00379499	0.00175151	-0.00206834
1212	Excitatory Neuron	-0.000351041	0.00535702	-0.00196394
1213	Excitatory Neuron	-0.00435694	0.00154857	-0.00300056
1214	Excitatory Neuron	-0.00107605	0.00783938	-0.00184852
1215	Excitatory Neuron	-0.000660142	0.00278747	-0.00243147
1216	Excitatory Neuron	-0.00116126	0.00565892	-0.00190647
1217	Excitatory Neuron	0.000659112	0.00360303	-0.00188164
1218	Excitatory Neuron	-0.00442279	0.000877868	-0.0023773
1219	Excitatory Neuron	0.00149478	0.00453962	-0.00121794
1220	Excitatory Neuron	-0.00461988	0.00321888	-0.00256155
1221	Excitatory Neuron	7.96e-05	-0.00203264	-0.00162868
1222	Excitatory Neuron	0.000669423	0.00692724	-0.00243721
1223	Excitatory Neuron	-0.00285387	0.00122272	-0.00182829
1224	Excitatory Neuron	-0.00050625	-0.00414382	-0.00157072
1225	Excitatory Neuron	-0.00162525	0.00356813	-0.00300918
1226	Excitatory Neuron	-0.00131163	0.00560827	-0.00202423
1227	Excitatory Neuron	0.00252231	-0.00288417	-0.00235593
1228	Excitatory Neuron	-0.000304622	-0.000971243	-0.00300497
1229	Excitatory Neuron	-0.00565816	0.00150165	-0.00288452
1230	Excitatory Neuron	-0.00392676	-0.00160052	-0.00200689
1231	Excitatory Neuron	0.00140249	0.00632521	-0.00113214
1232	Excitatory Neuron	-0.00465871	-0.00102289	-0.0025022
1233	Excitatory Neuron	-0.00248887	0.000841261	-0.00282805
1234	Excitatory Neuron	-0.0020328	0.00973793	-0.0010106
1235	Excitatory Neuron	-0.000947972	0.00665784	-0.00180172
1236	Excitatory Neuron	0.000332428	-4.67e-05	-0.00150775
1237	Excitatory Neuron	0.000608301	0.00265754	-0.00235506
1238	Excitatory Neuron	-0.00217036	0.00109931	-0.0017191
1239	Excitatory Neuron	0.00197027	0.0101068	-0.00128102
1240	Excitatory Neuron	-0.00131714	-0.00143754	-0.00256257
1241	Excitatory Neuron	0.00182081	-0.0042213	-0.00205673
1242	Excitatory Neuron	-0.0044135	0.000875357	-0.00251983
1243	Excitatory Neuron	-0.00294352	0.00386882	-0.00155923
1244	Excitatory Neuron	-0.00241426	0.00419459	-0.00252821
1245	Excitatory Neuron	-0.00141214	0.00596852	-0.00211003
1246	Excitatory Neuron	0.000287641	0.00314034	-0.00272789
1247	Excitatory Neuron	-0.00381341	0.00106265	-0.00229665
1248	Excitatory Neuron	-0.00189242	0.00307156	-0.00212545
1249	Excitatory Neuron	-0.00240035	0.00226597	-0.00180656
1250	Excitatory Neuron	-0.00352835	0.00335122	-0.00282421
1251	Excitatory Neuron	-0.00491582	0.00592592	-0.00195035
1252	Excitatory Neuron	-0.00329892	0.00209347	-0.00223779
1253	Excitatory Neuron	-0.00269821	0.00624492	-0.00246355
1254	Excitatory Neuron	-0.0037583	-0.00141929	-0.00337573
1255	Excitatory Neuron	-0.00311239	0.0026763	-0.00276594
1256	Excitatory Neuron	-0.000106827	0.00418942	-0.00236646
1257	Excitatory Neuron	-0.00337038	-0.00021367	-0.00307665
1258	Excitatory Neuron	-0.00195698	0.0024218	-0.00337389
1259	Excitatory Neuron	0.00150969	0.0025273	-0.00206813
1260	Excitatory Neuron	-0.00196897	0.00357708	-0.00210589
1261	Excitatory Neuron	-0.0050929	-0.000102668	-0.00311408
1262	Excitatory Neuron	-0.00657243	0.00454995	-0.00180064
1263	Excitatory Neuron	-0.00555479	0.00247313	-0.00265168
1264	Excitatory Neuron	-0.00341974	0.00550157	-0.00178787
1265	Excitatory Neuron	-0.0043333	0.00622303	-0.00122993
1266	Excitatory Neuron	-0.00115289	0.00659052	-0.00180743
1267	Excitatory Neuron	-0.00686836	0.00651048	-0.00204179
1268	Excitatory Neuron	-0.00457955	0.000447056	-0.0034563
1269	Excitatory Neuron	-0.00208841	0.00427587	-0.00294029
1270	Excitatory Neuron	-0.00159258	0.000680839	-0.00276892
1271	Excitatory Neuron	-0.00507866	0.00063992	-0.00212727
1272	Excitatory Neuron	-0.0024143	0.000849517	-0.00288692
1273	Excitatory Neuron	-0.00324992	0.00628477	-0.00140386
1274	Excitatory Neuron	-0.00318674	0.00276433	-0.00259482
1275	Excitatory Neuron	-0.00346864	0.00111777	-0.00184838
1276	Excitatory Neuron	-0.00132781	0.00581059	-0.00238749
1277	Excitatory Neuron	-0.0012078	0.0047875	-0.00160665
1278	Excitatory Neuron	0.0101885	0.000321954	-0.0012175
1279	Excitatory Neuron	0.00124662	0.00678164	-0.00190555
1280	Excitatory Neuron	-0.00122999	0.00360259	-0.00261522
1281	Excitatory Neuron	-0.00224195	0.0062426	-0.00175924
1282	Excitatory Neuron	-0.00184558	0.00843798	-0.00131573
1283	Excitatory Neuron	-0.000200227	0.0092386	-0.000978159
1284	Excitatory Neuron	-0.00420636	-0.000197177	-0.00283029
1285	Excitatory Neuron	-0.000418784	0.00670002	-0.00186827
1286	Excitatory Neuron	-0.00490524	0.00958196	-0.000822621
1287	Excitatory Neuron	-0.00288813	-0.00148073	-0.00317334
1288	Excitatory Neuron	-0.00490395	0.00152275	-0.00234027
1289	Excitatory Neuron	-0.00057927	0.00339407	-0.00243895
1290	Excitatory Neuron	-0.00580209	0.00314584	-0.00240339
1291	Excitatory Neuron	-0.00463847	0.00577953	-0.00175249
1292	Excitatory Neuron	-0.00101529	0.00609123	-0.00139781
1293	Excitatory Neuron	-0.00419933	0.00113915	-0.00281038
1294	Excitatory Neuron	-0.00018078	0.0016598	-0.00187079
1295	Excitatory Neuron	-0.00200273	5.58e-05	-0.00269246
1296	Excitatory Neuron	-0.00286118	-0.00138975	-0.00289539
1297	Excitatory Neuron	-0.00180432	0.0036265	-0.00229792
1298	Excitatory Neuron	-0.00286005	0.00411282	-0.00229747
1299	Excitatory Neuron	0.00363097	-1.41e-06	-0.00167102
1300	Excitatory Neuron	-0.000291671	0.00769011	-0.00138216
1301	Excitatory Neuron	0.00018904	0.00367016	-0.00113257
1302	Excitatory Neuron	-0.000225406	0.00728625	-0.00123288
1303	Excitatory Neuron	-0.000964447	0.00467619	-0.00207258
1304	Excitatory Neuron	-0.000913069	0.0100108	-0.00139637
1305	Excitatory Neuron	-0.00142179	0.000287824	-0.00292934
1306	Excitatory Neuron	-0.00247141	0.00749661	-0.0020459
1307	Excitatory Neuron	0.00101842	-0.000548512	-0.00303693
1308	Excitatory Neuron	-0.00419533	0.000136608	-0.00196056
1309	Excitatory Neuron	0.00136865	0.00578074	-0.00196741
1310	Excitatory Neuron	-0.00527829	-0.00028476	-0.00351726
1311	Excitatory Neuron	-0.00102311	0.00466075	-0.00264104
1312	Excitatory Neuron	-0.00384686	-0.00244316	-0.00262881
1313	Excitatory Neuron	-0.00101443	0.00432641	-0.00163445
1314	Excitatory Neuron	0.000376295	0.00642618	-0.00126211
1315	Excitatory Neuron	-0.00202185	0.00134395	-0.00156735
1316	Excitatory Neuron	-0.00521965	0.00256285	-0.00229221
1317	Excitatory Neuron	-0.00360156	0.00256775	-0.00259682
1318	Excitatory Neuron	-0.00381877	-0.00275803	-0.00308654
1319	Excitatory Neuron	-0.0054765	0.00255558	-0.00179165
1320	Excitatory Neuron	2.98e-05	0.00589817	-0.00141248
1321	Excitatory Neuron	0.000463564	0.00557817	-0.00154666
1322	Excitatory Neuron	-0.000893552	0.00750697	-0.00225138
1323	Excitatory Neuron	-0.000133843	0.00965731	-0.000769433
1324	Excitatory Neuron	-0.0010997	3.75e-05	-0.00293279
1325	Excitatory Neuron	-0.00413242	-0.00109191	-0.003245
1326	Excitatory Neuron	0.00309172	-0.00050709	-0.000936036
1327	Excitatory Neuron	-0.00116505	0.00286255	-0.00277731
1328	Excitatory Neuron	0.00289815	0.000981639	-0.00184279
1329	Excitatory Neuron	-0.0018649	0.00208027	-0.00251459
1330	Excitatory Neuron	-0.00305225	0.00137817	-0.00295603
1331	Excitatory Neuron	0.00451173	8.11e-06	-0.00143978
1332	Excitatory Neuron	-0.000790859	0.000463131	-0.00293955
1333	Excitatory Neuron	-0.00260069	-0.00145277	-0.00279196
1334	Excitatory Neuron	-0.000366736	0.00520556	-0.00217899
1335	Excitatory Neuron	0.000335464	0.00552904	-0.00188319
1336	Excitatory Neuron	-0.004915	0.00276484	-0.00279399
1337	Excitatory Neuron	0.000301627	0.00354951	-0.00263679
1338	Excitatory Neuron	-0.00360202	0.00264958	-0.00308075
1339	Excitatory Neuron	-0.0056841	0.00299677	-0.00268201
1340	Excitatory Neuron	-0.00316141	-0.00266333	-0.000993331
1341	Excitatory Neuron	-0.000974223	0.00639847	-0.00189206
1342	Excitatory Neuron	-0.0043994	0.000907423	-0.00257696
1343	Excitatory Neuron	-0.00628895	0.00183236	-0.00204784
1344	Excitatory Neuron	0.00328971	-0.0017878	-0.00256892
1345	Excitatory Neuron	-0.00226623	0.00348127	-0.00142277
1346	Excitatory Neuron	-0.00195207	0.00505062	-0.00259483
1347	Excitatory Neuron	-0.00364587	0.00274044	-0.00206931
1348	Excitatory Neuron	-0.00200597	0.00453111	-0.00157598
1349	Excitatory Neuron	-0.00340253	0.0014591	-0.00272629
1350	Excitatory Neuron	-0.00364811	0.00545061	-0.00169093
1351	Excitatory Neuron	-0.00506044	-0.00240409	-0.00339366
1352	Excitatory Neuron	0.00234059	0.00198626	-0.00213955
1353	Excitatory Neuron	0.00246158	0.00466145	-0.00185814
1354	Excitatory Neuron	-0.00505189	0.00407186	-0.00215004
1355	Excitatory Neuron	-0.00359753	0.00197914	-0.00235341
1356	Excitatory Neuron	-0.000156697	0.0061913	-0.00216133
1357	Excitatory Neuron	-0.00210546	0.00877984	-0.00171169
1358	Excitatory Neuron	-0.0019797	0.00414801	-0.00215493
1359	Excitatory Neuron	-0.00216208	0.00462929	-0.00203649
1360	Excitatory Neuron	-0.00542051	0.00063064	-0.00186234
1361	Excitatory Neuron	-0.00145085	0.000249506	-0.00333201
1362	Excitatory Neuron	-0.00363377	0.00425984	-0.00238035
1363	Excitatory Neuron	-0.0022231	0.00516643	-0.00135454
1364	Excitatory Neuron	-0.00389689	0.0060761	-0.00207384
1365	Excitatory Neuron	0.000972013	0.000819632	-0.00224527
1366	Excitatory Neuron	-0.00210052	0.00488392	-0.00183112
1367	Excitatory Neuron	-0.00264666	0.00221179	-0.00260619
1368	Excitatory Neuron	0.00100404	0.00973428	-0.00125347
1369	Excitatory Neuron	-0.00364817	0.00392059	-0.00209659
1370	Excitatory Neuron	-0.00330387	4.02e-05	-0.00192457
1371	Excitatory Neuron	-0.0017568	0.00130009	-0.0034181
1372	Excitatory Neuron	0.00121703	0.00676094	-0.0010833
1373	Excitatory Neuron	-0.00238172	0.00538403	-0.00146157
1374	Excitatory Neuron	-0.00343857	0.00158389	-0.00245051
1375	Excitatory Neuron	0.000738076	0.0033723	-0.00161541
1376	Excitatory Neuron	-0.00230481	0.00265514	-0.00158239
1377	Excitatory Neuron	-0.0040515	0.00814538	-0.00121821
1378	Excitatory Neuron	0.00198116	0.00908563	0.000561527
1379	Excitatory Neuron	-0.00158974	0.00369787	-0.00280541
1380	Excitatory Neuron	0.00444934	-0.000354267	-0.00104232
1381	Excitatory Neuron	-0.00390056	0.00281669	-0.00167649
1382	Excitatory Neuron	-0.00210072	-0.000839329	-0.00366755
1383	Excitatory Neuron	-0.00408762	0.011981	-0.000412594
1384	Excitatory Neuron	-0.00311447	0.000756874	-0.0019555
1385	Excitatory Neuron	-0.000597523	0.00399493	-0.00198669
1386	Excitatory Neuron	0.000260562	0.0105371	-4.94e-05
1387	Excitatory Neuron	-0.00114418	0.00397255	-0.00081017
1388	Excitatory Neuron	-0.0049112	0.00574059	-0.0021318
1389	Excitatory Neuron	-0.00491106	0.00223746	-0.00240103
1390	Excitatory Neuron	-0.00198363	0.00199737	-0.00112994
1391	Excitatory Neuron	-0.0045087	0.00259771	-0.00306948
1392	Excitatory Neuron	-0.00241696	0.00290048	-0.00302867
1393	Excitatory Neuron	-0.0017204	0.00837938	-0.00184625
1394	Excitatory Neuron	-0.00132126	0.00664076	-0.00170241
1395	Excitatory Neuron	-0.00473544	0.00215151	-0.00290676
1396	Excitatory Neuron	-0.00197479	0.00779753	-0.00196178
1397	Excitatory Neuron	-0.00180702	0.00238455	-0.00245049
1398	Excitatory Neuron	0.000107477	-0.00295942	-0.00321807
1399	Excitatory Neuron	-0.00415094	0.00164846	-0.00272221
1400	Excitatory Neuron	-0.00424978	0.00468834	-0.00181962
1401	Excitatory Neuron	-0.00167963	-0.0025538	-0.00245891
1402	Excitatory Neuron	-0.000286475	0.000541243	-0.00325561
1403	Excitatory Neuron	-0.000364771	0.00428697	-0.00189959
1404	Excitatory Neuron	-0.00489206	0.00328794	-0.00276811
1405	Excitatory Neuron	0.00174804	0.00296767	-0.0017315
1406	Excitatory Neuron	0.00368735	-0.00169549	-0.0022289
1407	Excitatory Neuron	-0.00346363	0.00128075	-0.00301457
1408	Excitatory Neuron	-0.00222289	0.00432387	-0.000884273
1409	Excitatory Neuron	-0.00130953	0.00467327	-0.00190531
1410	Excitatory Neuron	-0.00401381	0.000941219	-0.00267571
1411	Excitatory Neuron	0.0015109	0.000285496	-0.00123033
1412	Excitatory Neuron	-0.00181888	-0.000763612	-0.00302128
1413	Excitatory Neuron	-0.000895521	0.00396806	-0.00292442
1414	Excitatory Neuron	0.000439243	0.0062608	-0.00103505
1415	Excitatory Neuron	0.000507423	0.00223399	-0.00153352
1416	Excitatory Neuron	-0.00144792	0.006995	-0.00128009
1417	Excitatory Neuron	-0.00178689	0.00633663	-0.00159211
1418	Excitatory Neuron	-0.00147907	0.00361757	-0.00263307
1419	Excitatory Neuron	0.00041693	0.00375238	-0.00161214
1420	Excitatory Neuron	-0.00165636	-0.00323035	-0.00209405
1421	Excitatory Neuron	0.00349912	-0.00218447	-0.00162338
1422	Excitatory Neuron	0.00441274	0.00294503	-0.00129703
1423	Excitatory Neuron	-0.00318119	0.00303804	-0.00175255
1424	Excitatory Neuron	0.00176476	0.00492292	-0.00151341
1425	Excitatory Neuron	-0.00389561	-0.00263675	-0.00323647
1426	Excitatory Neuron	-0.000495583	0.00188688	-0.00147213
1427	Excitatory Neuron	0.000328696	0.00820592	-0.00207071
1428	Excitatory Neuron	0.00138999	0.00819898	-0.00231565
1429	Excitatory Neuron	-0.00168958	0.00161707	-0.00208213
1430	Excitatory Neuron	0.000886693	0.00375812	-0.00168819
1431	Excitatory Neuron	0.0014553	0.00347402	-0.00223747
1432	Excitatory Neuron	-0.00220976	-0.00117299	-0.00347461
1433	Excitatory Neuron	-0.00260376	0.00527419	-0.00246687
1434	Excitatory Neuron	-0.000203372	0.00355349	-0.00266434
1435	Excitatory Neuron	0.00267775	-0.00137738	-0.00255497
1436	Excitatory Neuron	-0.00163766	-0.000758977	-0.00222097
1437	Excitatory Neuron	0.000700071	0.00055691	-0.00226287
1438	Excitatory Neuron	7.22e-05	0.00424939	-0.00172879
1439	Excitatory Neuron	-0.00372725	-0.000660064	-0.00232275
1440	Excitatory Neuron	-0.00193616	-0.00140034	-0.00247108
1441	Excitatory Neuron	-0.00196912	0.00451435	-0.00131831
1442	Excitatory Neuron	0.000117275	-0.00408487	-0.00196862
1443	Excitatory Neuron	-0.00517653	0.00118655	-0.00251167
1444	Excitatory Neuron	-0.00228175	0.00374678	-0.00244546
1445	Excitatory Neuron	-0.00404359	0.00451053	-0.00254025
1446	Excitatory Neuron	-0.00418265	0.00157476	-0.00155276
1447	Excitatory Neuron	-0.000877168	-0.00226548	-0.00229804
1448	Excitatory Neuron	-0.00473933	0.00125369	-0.002608
1449	Excitatory Neuron	-0.00217061	0.00599802	-0.00267704
1450	Excitatory Neuron	-0.00402687	0.0027555	-0.00338313
1451	Excitatory Neuron	0.00415402	0.00405928	-0.00149405
1452	Excitatory Neuron	-0.00137091	0.00214341	-0.00296696
1453	Excitatory Neuron	-0.00350348	-0.00258641	-0.0028745
1454	Excitatory Neuron	-0.00491765	0.00440374	-0.00253943
1455	Excitatory Neuron	-9.77e-06	0.000929024	-0.00151851
1456	Excitatory Neuron	0.00256878	-0.00294587	-0.00115755
1457	Excitatory Neuron	0.00198974	0.00561518	-0.00130885
1458	Excitatory Neuron	0.00120462	0.0050443	-0.00117325
1459	Excitatory Neuron	-0.000562564	0.00548127	-0.00241739
1460	Excitatory Neuron	0.00142865	0.0027861	-0.00196225
1461	Excitatory Neuron	-0.000649287	0.0013795	-0.00277588
1462	Excitatory Neuron	0.0038034	0.000127324	-0.00127163
1463	Excitatory Neuron	-0.00120381	0.00193468	-0.00300023
1464	Excitatory Neuron	0.000538582	0.00370593	-0.00224895
1465	Excitatory Neuron	-0.00201899	0.00537681	-0.00190497
1466	Excitatory Neuron	-0.00197856	0.000474243	-0.00302981
1467	Excitatory Neuron	-0.004691	0.00378084	-0.00228443
1468	Excitatory Neuron	0.000845256	0.00488784	-0.0019944
1469	Excitatory Neuron	-0.0056143	0.000796852	-0.00325106
1470	Excitatory Neuron	-0.00389319	0.00166368	-0.00210122
1471	Excitatory Neuron	-0.00196549	-0.0010418	-0.00252914
1472	Excitatory Neuron	-0.00333743	-5.65e-05	-0.00270306
1473	Excitatory Neuron	-0.00455402	0.0008727	-0.00343333
1474	Excitatory Neuron	-0.00231881	0.00387355	-0.00207419
1475	Excitatory Neuron	-0.00530763	0.000919308	-0.00324739
1476	Excitatory Neuron	0.0037594	0.00338245	-0.00077513
1477	Excitatory Neuron	0.00160875	0.00466878	-0.00152166
1478	Excitatory Neuron	-0.000834965	0.00326218	-0.000534638
1479	Excitatory Neuron	-0.00113894	0.00075757	-0.0013962
1480	Excitatory Neuron	-0.00300987	0.0015588	-0.00218671
1481	Excitatory Neuron	0.00503301	0.00206581	-0.00043359
1482	Excitatory Neuron	-0.000581122	-0.00249263	-0.00280105
1483	Excitatory Neuron	-0.00413066	0.00232802	-0.00262039
1484	Excitatory Neuron	-0.00291351	0.0034303	-0.00345273
1485	Excitatory Neuron	0.00264071	0.00262727	-0.00185006
1486	Excitatory Neuron	0.000551598	0.00681101	-0.000593508
1487	Excitatory Neuron	0.00251787	-0.00114428	-0.00192609
1488	Excitatory Neuron	0.00301875	-0.00108824	-0.00237922
1489	Excitatory Neuron	-0.00486129	-0.00196255	-0.00268998
1490	Excitatory Neuron	-0.000309028	0.00878978	-0.00146658
1491	Excitatory Neuron	-0.00138811	0.00477132	-0.00125331
1492	Excitatory Neuron	-0.000711247	0.00340579	-0.00169582
1493	Excitatory Neuron	-0.00563528	0.00399101	-0.00243167
1494	Excitatory Neuron	-0.00383625	0.000604371	-0.00316158
1495	Excitatory Neuron	0.00577053	0.00195619	-0.00088773
1496	Excitatory Neuron	-0.00183438	0.00331957	-0.00304027
1497	Excitatory Neuron	0.000142604	0.00394197	-0.00164957
1498	Excitatory Neuron	-0.000130919	0.00221522	-0.00268122
1499	Excitatory Neuron	0.000131087	0.0067791	-0.00173286
1500	Excitatory Neuron	-0.00108463	0.00278289	-0.002956
1501	Excitatory Neuron	-0.00120925	-0.000110672	-0.00265634
1502	Excitatory Neuron	-0.00384757	0.00494946	-0.00233101
1503	Excitatory Neuron	0.000999315	0.0089855	-0.00130358
1504	Excitatory Neuron	-0.000999368	-0.000461526	-0.00165643
1505	Excitatory Neuron	0.00602405	0.00175374	-0.00152784
1506	Excitatory Neuron	-0.00179119	0.00705522	-0.00194485
1507	Excitatory Neuron	0.000586396	0.000885856	-0.00252946
1508	Excitatory Neuron	-0.00379466	0.00620332	-0.00173558
1509	Excitatory Neuron	-0.00354964	0.00286772	-0.00254764
1510	Excitatory Neuron	-0.000217901	0.00721792	-0.00196484
1511	Excitatory Neuron	-0.00231681	0.00602543	-0.00312083
1512	Excitatory Neuron	-0.00360197	0.00400953	-0.00169077
1513	Excitatory Neuron	-0.00635893	0.00174057	-0.00156864
1514	Excitatory Neuron	0.000411714	0.00415214	-0.00118294
1515	Excitatory Neuron	-0.000436641	0.00206447	-0.00205745
1516	Excitatory Neuron	-0.00210261	0.00242281	-0.00314888
1517	Excitatory Neuron	-0.000487046	0.00234335	-0.000751654
1518	Excitatory Neuron	0.000777694	0.00614857	-0.000805589
1519	Excitatory Neuron	0.00270033	0.00949954	-0.000570649
1520	Excitatory Neuron	-0.00465054	-0.000904384	-0.00296485
1521	Excitatory Neuron	0.0015591	0.00387489	-0.000863196
1522	Excitatory Neuron	0.00341864	0.00519289	-0.00181269
1523	Excitatory Neuron	0.00141554	0.00562095	-0.00172942
1524	Excitatory Neuron	-0.00058824	0.00182912	-0.00201524
1525	Excitatory Neuron	0.00151256	0.00531217	-0.00176035
1526	Excitatory Neuron	-0.00100498	-0.000966344	-0.00257656
1527	Excitatory Neuron	-0.0051564	0.00246703	-0.00191373
1528	Excitatory Neuron	-0.00560083	0.00216553	-0.00255025
1529	Excitatory Neuron	0.00129435	0.00171593	-0.00229169
1530	Excitatory Neuron	-0.00403313	0.00492368	-0.00172171
1531	Excitatory Neuron	-0.00136262	0.00134332	-0.00239979
1532	Excitatory Neuron	-0.00167028	0.00771483	-0.0013909
1533	Excitatory Neuron	-0.0025508	-0.000191337	-0.00211758
1534	Excitatory Neuron	-0.00378214	0.000913981	-0.00329539
1535	Excitatory Neuron	-0.00385046	0.00619291	-0.0025928
1536	Excitatory Neuron	-3.98e-05	-0.00426487	-0.00190074
1537	Excitatory Neuron	-0.000504396	0.00755275	-0.0012556
1538	Excitatory Neuron	-0.000845931	0.00211084	-0.0028514
1539	Excitatory Neuron	0.0018134	-0.00101711	-0.00154485
1540	Excitatory Neuron	-0.00455576	0.000132321	-0.00291082
1541	Excitatory Neuron	-0.00199426	0.00506179	-0.00237777
1542	Excitatory Neuron	-0.00239294	0.00109584	-0.00156993
1543	Excitatory Neuron	-0.00137196	0.00168779	-0.00219133
1544	Excitatory Neuron	0.00116848	0.00481389	0.000102195
1545	Excitatory Neuron	-0.00256888	0.00610137	-0.00156378
1546	Excitatory Neuron	-0.00269643	0.00288905	-0.00247415
1547	Excitatory Neuron	-0.00295416	0.000753824	-0.0028481
1548	Excitatory Neuron	0.000575569	0.00396484	-0.00057187
1549	Excitatory Neuron	-0.00299891	0.000106455	-0.00311593
1550	Excitatory Neuron	-0.000188691	0.00285127	-0.00194348
1551	Excitatory Neuron	-0.00086415	0.00808713	-0.001681
1552	Excitatory Neuron	0.00308744	0.00603926	-0.00141604
1553	Excitatory Neuron	-0.00221108	-0.000666362	-0.00186133
1554	Excitatory Neuron	-0.00354786	0.00203108	-0.00190927
1555	Excitatory Neuron	-0.00251064	0.000539693	-0.00224824
1556	Excitatory Neuron	0.00438932	-0.00186565	-0.0018485
1557	Excitatory Neuron	-0.00597097	0.002301	-0.0019593
1558	Excitatory Neuron	0.00561323	0.005751	-0.000519807
1559	Excitatory Neuron	-0.00368733	-0.00113637	-0.00317956
1560	Excitatory Neuron	0.00241182	-0.00127495	-0.00216617
1561	Excitatory Neuron	-0.00377888	0.00383937	-0.00254689
1562	Excitatory Neuron	0.000144383	0.00760509	-0.00118114
1563	Excitatory Neuron	-0.00240894	-0.00058701	-0.00214669
1564	Excitatory Neuron	0.00240621	0.00670712	-0.00087969
1565	Excitatory Neuron	-0.00284489	0.00140938	-0.00192071
1566	Excitatory Neuron	0.00196118	0.00370671	-0.00159858
1567	Excitatory Neuron	0.00107822	-0.00243935	-0.00230823
1568	Excitatory Neuron	-0.00284615	0.00229605	-0.00142445
1569	Excitatory Neuron	-0.00312673	0.00263414	-0.00273727
1570	Excitatory Neuron	0.00108018	-0.00249786	-0.00239548
1571	Excitatory Neuron	-0.00259425	0.00164803	-0.00262311
1572	Excitatory Neuron	-0.00381515	0.00801866	-0.00105751
1573	Excitatory Neuron	0.00119144	0.00278231	-0.00219816
1574	Excitatory Neuron	-0.000623394	0.00679747	-0.00143455
1575	Excitatory Neuron	-0.00540469	0.00044456	-0.00240949
1576	Excitatory Neuron	-0.00143122	0.000599994	-0.00288916
1577	Excitatory Neuron	-2.86e-05	0.00533811	-0.000990233
1578	Excitatory Neuron	0.00264117	-0.000347355	-0.0022401
1579	Excitatory Neuron	-0.00134844	0.00482898	-0.001899
1580	Excitatory Neuron	-0.00565795	0.00509944	-0.00167712
1581	Excitatory Neuron	-0.00367503	-0.00147741	-0.00264839
1582	Excitatory Neuron	-0.00534329	0.00248818	-0.00355422
1583	Excitatory Neuron	-0.000996733	0.00245468	-0.00319457
1584	Excitatory Neuron	0.00179162	0.00349182	-0.00169032
1585	Excitatory Neuron	-0.00345675	0.00423576	-0.0031992
1586	Excitatory Neuron	0.000216931	0.00224366	-0.0019409
1587	Excitatory Neuron	-0.00279966	-0.000260008	-0.00197903
1588	Excitatory Neuron	0.00718688	-0.000408484	-0.00145438
1589	Excitatory Neuron	-0.0017763	0.0057222	-0.00243339
1590	Excitatory Neuron	-0.004772	-0.000448917	-0.0022103
1591	Excitatory Neuron	0.00308528	0.00684298	-0.0012229
1592	Excitatory Neuron	-0.00280205	-0.00112737	-0.00266743
1593	Excitatory Neuron	-0.00294207	0.00407172	-0.00172036
1594	Excitatory Neuron	-0.000458944	0.0030547	-0.00254714
1595	Excitatory Neuron	-0.00496349	-0.000494068	-0.00335141
1596	Excitatory Neuron	0.00107051	0.00165647	-0.00264558
1597	Excitatory Neuron	-0.0033466	0.00238771	-0.00332305
1598	Excitatory Neuron	-0.00309929	0.00601896	-0.00218295
1599	Excitatory Neuron	-0.00499832	-0.00052693	-0.00297534
1600	Excitatory Neuron	-0.00116874	5.48e-05	-0.00187452
1601	Excitatory Neuron	0.000242276	0.00301182	-0.00222251
1602	Excitatory Neuron	0.00401049	-0.000148127	-0.00173471
1603	Excitatory Neuron	-0.000533033	0.00501095	-0.00254754
1604	Excitatory Neuron	0.00826844	0.00302501	-0.000697246
1605	Excitatory Neuron	-0.00413174	0.00405295	-0.00280558
1606	Excitatory Neuron	-0.00485465	0.00188056	-0.00211146
1607	Excitatory Neuron	-0.00201346	-3.4e-05	-0.00194505
1608	Excitatory Neuron	-0.00390859	-0.000343109	-0.00281574
1609	Excitatory Neuron	-0.00412953	0.00479967	-0.00142709
1610	Excitatory Neuron	-0.000679966	0.00157617	-0.00355262
1611	Excitatory Neuron	0.000415492	0.00699159	-0.00100195
1612	Excitatory Neuron	-0.00275271	0.00610829	-0.00164394
1613	Excitatory Neuron	-0.00020276	0.00348368	-0.00233869
1614	Excitatory Neuron	-0.00621158	2.05e-06	-0.00317165
1615	Excitatory Neuron	0.00024776	0.00677607	-0.00199977
1616	Excitatory Neuron	-0.00195322	-0.00472335	-0.00189142
1617	Excitatory Neuron	-0.00274411	0.00192152	-0.00274127
1618	Excitatory Neuron	-0.00282399	0.00378542	-0.0021487
1619	Excitatory Neuron	-0.000636298	0.00772509	-0.00121432
1620	Excitatory Neuron	-0.00234475	-0.000937468	-0.00199807
1621	Excitatory Neuron	-0.000911278	0.00143006	-0.0026747
1622	Excitatory Neuron	0.000451494	0.00760518	-0.00153359
1623	Excitatory Neuron	-0.000671749	0.00374891	-0.00170734
1624	Excitatory Neuron	-0.00318532	0.00498639	-0.00220887
1625	Excitatory Neuron	0.00133217	-0.00254763	-0.00161251
1626	Excitatory Neuron	-0.00232575	0.00475009	-0.00217167
1627	Excitatory Neuron	-0.00329516	0.00482289	-0.00278776
1628	Excitatory Neuron	-0.00107171	0.00867914	-0.000822941
1629	Excitatory Neuron	-0.00388696	0.00652119	-0.0020794
1630	Excitatory Neuron	0.00246935	0.00682176	-0.00129353
1631	Excitatory Neuron	-0.00171445	0.00134944	-0.00210321
1632	Excitatory Neuron	-0.0025969	-0.00116004	-0.00141822
1633	Excitatory Neuron	-0.000989003	0.00274473	-0.00175079
1634	Excitatory Neuron	-9.44e-05	0.00594822	-0.00285116
1635	Excitatory Neuron	-0.00391324	0.00747954	-0.00214532
1636	Excitatory Neuron	-0.00194118	0.000662386	-0.00282277
1637	Excitatory Neuron	-0.00330929	-0.000799555	-0.00279046
1638	Excitatory Neuron	-0.00199841	0.00181327	-0.001844
1639	Excitatory Neuron	-0.00247496	0.00398887	-0.00140713
1640	Excitatory Neuron	0.00145815	0.00707641	-0.00190993
1641	Excitatory Neuron	-0.00367388	0.00412995	-0.00295774
1642	Excitatory Neuron	-0.00615514	0.00165947	-0.00316185
1643	Excitatory Neuron	-0.00331403	0.000557266	-0.00209729
1644	Excitatory Neuron	-0.00161016	0.00199702	-0.00225436
1645	Excitatory Neuron	-0.00293682	-0.000874669	-0.00287022
1646	Excitatory Neuron	-0.00474865	-0.00103476	-0.00313757
1647	Excitatory Neuron	0.000118582	-0.0010385	-0.00157475
1648	Excitatory Neuron	-0.00302603	-0.000263868	-0.00179073
1649	Excitatory Neuron	-0.000958559	0.000412864	-0.00307268
1650	Excitatory Neuron	-0.00319771	0.000691636	-0.00311812
1651	Excitatory Neuron	-0.00356172	0.00371738	-0.00272174
1652	Excitatory Neuron	-0.00130712	0.00818992	-0.00186751
1653	Excitatory Neuron	-0.00257911	-0.00395573	-0.00250971
1654	Excitatory Neuron	-0.00196638	-0.000478881	-0.00269643
1655	Excitatory Neuron	0.00364826	0.00558267	-0.000500135
1656	Excitatory Neuron	-0.00336171	0.00436567	-0.0027381
1657	Excitatory Neuron	-0.00260931	0.00266448	-0.00212199
1658	Excitatory Neuron	-0.0045522	0.00276836	-0.0022311
1659	Excitatory Neuron	-0.00136507	-0.00201885	-0.00168099
1660	Excitatory Neuron	0.00202735	0.0013697	-0.00205735
1661	Excitatory Neuron	-0.00150918	0.00531551	-0.00221373
1662	Excitatory Neuron	-8.85e-05	0.00407241	-0.00156836
1663	Excitatory Neuron	-0.00130474	0.00805596	-0.00136511
1664	Excitatory Neuron	-0.000735321	-0.00176889	-0.00280316
1665	Excitatory Neuron	-0.00131331	0.0046488	-0.00249223
1666	Excitatory Neuron	-0.0010195	0.00784979	-0.00226369
1667	Excitatory Neuron	-0.00247274	0.00569471	-0.00210201
1668	Excitatory Neuron	-0.00479926	0.00382961	-0.00285069
1669	Excitatory Neuron	-0.0050263	0.00223376	-0.00348637
1670	Excitatory Neuron	0.00087359	0.0055957	-0.00167717
1671	Excitatory Neuron	-0.00230361	-0.00180958	-0.00287943
1672	Excitatory Neuron	-0.00180715	-0.00307823	-0.00280324
1673	Excitatory Neuron	-0.000504303	0.00113099	-0.00265248
1674	Excitatory Neuron	-0.000852909	-0.00141185	-0.00269042
1675	Excitatory Neuron	-0.000490394	0.00561228	-0.00125621
1676	Excitatory Neuron	-0.00210172	0.00556658	-0.00137678
1677	Excitatory Neuron	-0.0022625	0.00466388	-0.00188234
1678	Excitatory Neuron	-0.00285917	0.00208048	-0.00224695
1679	Excitatory Neuron	-0.00377672	0.00205233	-0.00182449
1680	Excitatory Neuron	-0.0024329	0.00193562	-0.00313166
1681	Excitatory Neuron	-0.00254515	0.00745949	-0.00120968
1682	Excitatory Neuron	0.00231132	-0.000355874	-0.00221166
1683	Excitatory Neuron	-0.00269077	0.00101239	-0.00177691
1684	Excitatory Neuron	-7.73e-05	0.00544283	-0.00194574
1685	Excitatory Neuron	-0.00283548	0.00609927	-0.00203888
1686	Excitatory Neuron	-0.00402631	-0.000919068	-0.00371868
1687	Excitatory Neuron	-0.00175014	0.00048429	-0.0036642
1688	Excitatory Neuron	-0.00484635	0.00532483	-0.00180666
1689	Excitatory Neuron	-0.00545052	0.00114839	-0.00173468
1690	Excitatory Neuron	-0.00510672	0.00589254	-0.00208424
1691	Excitatory Neuron	0.00905201	0.00163555	-0.000936141
1692	Excitatory Neuron	0.0011199	0.00394958	-0.00186762
1693	Excitatory Neuron	-0.00343305	-0.000185978	-0.00157972
1694	Excitatory Neuron	-0.00185016	0.00713444	-0.00206845
1695	Excitatory Neuron	-0.00331909	0.00312901	-0.00245606
1696	Excitatory Neuron	0.00250569	-0.000569766	-0.00170352
1697	Excitatory Neuron	-0.0035783	0.00313473	-0.00232505
1698	Excitatory Neuron	0.00295584	0.0020767	-0.000931561
1699	Excitatory Neuron	-0.0032332	0.00475717	-0.00246438
1700	Excitatory Neuron	-0.00389611	0.00269438	-0.00299171
1701	Excitatory Neuron	-0.00212421	0.00505848	-0.00129188
1702	Excitatory Neuron	-0.00512709	0.00821567	-0.00109446
1703	Excitatory Neuron	0.00375862	1.2e-05	-0.00150076
1704	Excitatory Neuron	-0.00293165	-0.00102064	-0.00314731
1705	Excitatory Neuron	-0.00213685	0.0062862	-0.00232584
1706	Excitatory Neuron	0.00293121	0.00330096	-0.00239989
1707	Excitatory Neuron	-0.00158402	0.00212621	-0.00252077
1708	Excitatory Neuron	-0.0029149	0.00147449	-0.00167088
1709	Excitatory Neuron	-0.00408412	0.0112694	-0.000199687
1710	Excitatory Neuron	0.00255378	0.000282874	-0.00312654
1711	Excitatory Neuron	-0.00224193	0.00295566	-0.00265327
1712	Excitatory Neuron	-0.00452959	0.00556658	-0.00250775
1713	Excitatory Neuron	-0.00160676	0.00117842	-0.00293217
1714	Excitatory Neuron	-0.000636772	0.00254502	-0.00127196
1715	Excitatory Neuron	-0.00409499	0.00125948	-0.00233906
1716	Excitatory Neuron	-0.00272103	-0.000178484	-0.00338565
1717	Excitatory Neuron	-0.00263805	-0.000449539	-0.00215219
1718	Excitatory Neuron	-0.00194143	0.00644208	-0.00228664
1719	Excitatory Neuron	-0.00100937	0.00568756	-0.00171061
1720	Excitatory Neuron	-0.00408865	0.00273006	-0.00250969
1721	Excitatory Neuron	0.00164885	-0.00178499	-0.00169121
1722	Excitatory Neuron	-3.42e-05	0.00771914	-0.00163774
1723	Excitatory Neuron	-0.00143201	0.00138675	-0.00175936
1724	Excitatory Neuron	-0.000670749	0.00307829	-0.00295838
1725	Excitatory Neuron	-0.000968463	0.0056513	-0.00197224
1726	Excitatory Neuron	-0.00260657	0.00298712	-0.00102914
1727	Excitatory Neuron	0.000647233	0.00574032	-0.00244111
1728	Excitatory Neuron	-0.00225945	0.00266455	-0.00318915
1729	Excitatory Neuron	-0.00458296	0.00390164	-0.00185598
1730	Excitatory Neuron	0.000934423	0.00131672	-0.00312377
1731	Excitatory Neuron	0.00631803	-0.00474123	-0.00270935
1732	Excitatory Neuron	0.00338827	-0.000823237	-0.00381818
1733	Excitatory Neuron	-0.00151285	0.00591102	-0.00223713
1734	Excitatory Neuron	-0.00339221	0.00651675	-0.000858527
1735	Excitatory Neuron	-0.00288916	-0.000881868	-0.00286287
1736	Excitatory Neuron	0.000227657	0.00254248	-0.00220113
1737	Excitatory Neuron	0.000763551	0.00566164	-0.00184594
1738	Excitatory Neuron	-0.00326936	0.00394653	-0.0017551
1739	Excitatory Neuron	-0.00110476	0.00360777	-0.00210883
1740	Excitatory Neuron	-0.0035475	0.00290275	-0.0018164
1741	Excitatory Neuron	-0.00546952	0.00363766	-0.00262959
1742	Excitatory Neuron	-0.00367578	-0.000548436	-0.0025252
1743	Excitatory Neuron	-0.000411956	0.00107425	-0.00225542
1744	Excitatory Neuron	0.00101265	-0.000562513	-0.00284596
1745	Excitatory Neuron	0.00142302	0.00660668	-0.00123468
1746	Excitatory Neuron	-0.00421628	0.00231108	-0.00179272
1747	Excitatory Neuron	-0.00206249	-0.00162611	-0.00242504
1748	Excitatory Neuron	-0.000313887	0.00922468	-0.00135874
1749	Excitatory Neuron	-0.00172816	0.0042707	-0.00264298
1750	Excitatory Neuron	-0.00380016	0.00295889	-0.00149145
1751	Excitatory Neuron	-0.00214308	0.00557405	-0.0021377
1752	Excitatory Neuron	0.0028486	0.00203758	-0.00108824
1753	Excitatory Neuron	-0.00247323	0.00236179	-0.00153257
1754	Excitatory Neuron	-0.00228156	0.000750066	-0.00290158
1755	Excitatory Neuron	-0.00402938	0.00543195	-0.00172667
1756	Excitatory Neuron	-0.00511543	0.00107121	-0.00264239
1757	Excitatory Neuron	-0.00327579	0.00596987	-0.00130164
1758	Excitatory Neuron	0.000405089	0.00368257	-0.00160786
1759	Excitatory Neuron	0.00536725	-0.000590995	-0.00200508
1760	Excitatory Neuron	0.00108116	0.00671316	-0.00136735
1761	Excitatory Neuron	-0.00100575	0.00478967	-0.002694
1762	Excitatory Neuron	-0.00412631	0.00219004	-0.0035225
1763	Excitatory Neuron	-0.00513067	0.00362089	-0.0021996
1764	Excitatory Neuron	-0.00185158	0.00836847	-0.000519045
1765	Excitatory Neuron	-0.00142195	0.00465125	-0.00225927
1766	Excitatory Neuron	0.00278867	-0.00255099	-0.00260442
1767	Excitatory Neuron	0.00318528	0.00638311	-0.00191069
1768	Excitatory Neuron	0.00205232	-0.00497014	-0.00108853
1769	Excitatory Neuron	0.00061323	0.00732192	-0.00198329
1770	Excitatory Neuron	-0.000216522	0.00259467	-0.00117859
1771	Excitatory Neuron	-0.000979648	0.00373583	-0.00138694
1772	Excitatory Neuron	0.00362429	-0.00143035	-0.00194196
1773	Excitatory Neuron	-0.00319526	0.0104447	-0.00181644
1774	Excitatory Neuron	-0.000262011	0.00924873	7.22e-05
1775	Excitatory Neuron	-0.00200122	0.00704647	-0.00224996
1776	Excitatory Neuron	-0.00432656	-0.00026026	-0.00258392
1777	Excitatory Neuron	-0.00461766	-0.00177497	-0.00363293
1778	Excitatory Neuron	-0.000401121	4.35e-05	-0.00287121
1779	Excitatory Neuron	-0.000205628	0.00245146	-0.00241766
1780	Excitatory Neuron	-0.00247571	0.00757466	-0.0016855
1781	Excitatory Neuron	0.00180852	0.000553042	-0.00250339
1782	Excitatory Neuron	-0.00173299	0.00516013	-0.00218439
1783	Excitatory Neuron	0.00091832	0.00346087	-0.00278406
1784	Excitatory Neuron	-0.000782529	-0.00029488	-0.0035329
1785	Excitatory Neuron	0.00177361	0.00333465	-0.00204458
1786	Excitatory Neuron	-0.00438655	0.000856259	-0.00291051
1787	Excitatory Neuron	0.000244285	0.00164057	-0.00189986
1788	Excitatory Neuron	-0.00176305	0.0027282	-0.00206209
1789	Excitatory Neuron	0.000847989	0.000703667	-0.0018674
1790	Excitatory Neuron	-0.00564202	-0.00314294	-0.00180294
1791	Excitatory Neuron	0.00400545	-0.00119404	-0.00256809
1792	Excitatory Neuron	-0.00366168	0.00235299	-0.00187198
1793	Excitatory Neuron	-0.00305812	-0.00117096	-0.00336709
1794	Excitatory Neuron	-0.00236578	0.00634272	-0.00171632
1795	Excitatory Neuron	-0.0018438	0.00582848	-0.00205186
1796	Excitatory Neuron	-0.000780921	0.00860821	-0.000470428
1797	Excitatory Neuron	-0.00252159	0.00227452	-0.00256613
1798	Excitatory Neuron	-0.000813779	0.00229478	-0.00253051
1799	Excitatory Neuron	-0.00373048	0.00110631	-0.00318288
1800	Excitatory Neuron	-0.00215877	-0.00268065	-0.00297672
1801	Excitatory Neuron	-0.000748792	0.00136216	-0.00199109
1802	Excitatory Neuron	-0.00535507	0.00728531	-0.00140071
1803	Excitatory Neuron	-0.00070658	0.00713451	-0.00152058
1804	Excitatory Neuron	-0.00357618	-0.00149759	-0.0029868
1805	Excitatory Neuron	0.00127498	-0.00158706	-0.00120197
1806	Excitatory Neuron	-0.000896867	0.00172228	-0.00150585
1807	Excitatory Neuron	-0.00162154	-0.000843794	-0.00207131
1808	Excitatory Neuron	-0.00397352	0.00365542	-0.00294771
1809	Excitatory Neuron	-0.00509238	0.00691417	-0.00228702
1810	Excitatory Neuron	-0.00252152	0.00465204	-0.00120889
1811	Excitatory Neuron	0.00131438	-0.0019938	-0.00235486
1812	Excitatory Neuron	-0.00091407	0.00965	-0.00151971
1813	Excitatory Neuron	-0.00484218	0.00429983	-0.00224881
1814	Excitatory Neuron	0.00341115	-0.000322341	-0.00147276
1815	Excitatory Neuron	-0.000913814	0.00157054	-0.00175133
1816	Excitatory Neuron	-0.00130481	0.00370725	-0.00211039
1817	Excitatory Neuron	-0.00395424	0.00603835	-0.00210728
1818	Excitatory Neuron	0.00132397	0.00429555	-0.001422
1819	Excitatory Neuron	-0.00220321	0.00462619	-0.0013645
1820	Excitatory Neuron	-0.00211526	-0.000906817	-0.00290988
1821	Excitatory Neuron	-0.004355	0.00220036	-0.00282289
1822	Excitatory Neuron	0.00171362	0.00363071	-0.00145689
1823	Excitatory Neuron	-0.00148928	0.00534024	-0.00157274
1824	Excitatory Neuron	0.00205757	0.00595727	-0.000497473
1825	Excitatory Neuron	0.00209508	0.003457	-0.00203228
1826	Excitatory Neuron	-0.00078042	0.00132045	-0.00249807
1827	Excitatory Neuron	-0.00247841	0.00409864	-0.00212215
1828	Excitatory Neuron	-0.00185603	0.00293204	-0.00196158
1829	Excitatory Neuron	-0.00308975	-0.00189722	-0.00304657
1830	Excitatory Neuron	-0.0018111	-0.000711006	-0.00328734
1831	Excitatory Neuron	-0.00189059	-0.00339492	-0.00226717
1832	Excitatory Neuron	-0.00327821	-3.3e-05	-0.00294575
1833	Excitatory Neuron	0.000360047	-0.00318502	-0.00270233
1834	Excitatory Neuron	-0.0015268	0.00589987	-0.0018299
1835	Excitatory Neuron	-0.00173335	0.00747415	-0.00169147
1836	Excitatory Neuron	-0.00120602	0.00424088	-0.00181346
1837	Excitatory Neuron	-0.00261895	0.00531902	-0.00296772
1838	Excitatory Neuron	-0.00570058	-0.00282032	-0.00261095
1839	Excitatory Neuron	0.00163761	-0.000890315	-0.00239619
1840	Excitatory Neuron	0.000799657	0.00732498	-0.000957305
1841	Excitatory Neuron	0.00262327	0.000729318	-0.00183883
1842	Excitatory Neuron	-0.00471003	0.00422776	-0.00215677
1843	Excitatory Neuron	-0.00300554	0.00196037	-0.00189497
1844	Excitatory Neuron	-0.00434253	-0.000203919	-0.0028546
1845	Excitatory Neuron	-0.00194763	0.00493348	-0.00115661
1846	Excitatory Neuron	-0.00343769	0.00195142	-0.00219376
1847	Excitatory Neuron	-0.00494569	0.00281549	-0.00245682
1848	Excitatory Neuron	-0.00242711	0.00872935	-0.00128589
1849	Excitatory Neuron	-0.000845588	0.00596757	-0.00115784
1850	Excitatory Neuron	-0.000951995	0.0082832	-0.00224304
1851	Excitatory Neuron	-0.000836201	0.00143329	-0.00215434
1852	Excitatory Neuron	-0.000565726	0.00377394	-0.00264396
1853	Excitatory Neuron	0.000746106	0.00768366	-0.00197491
1854	Excitatory Neuron	-0.00237411	-0.000679418	-0.00210979
1855	Excitatory Neuron	-0.00273559	0.00495736	-0.00274409
1856	Excitatory Neuron	-0.00241122	0.000867137	-0.00234766
1857	Excitatory Neuron	-0.0063764	0.00452522	-0.00229246
1858	Excitatory Neuron	-0.00490082	-0.00148931	-0.00320886
1859	Excitatory Neuron	-0.00154517	0.00484237	-0.00217402
1860	Excitatory Neuron	-0.00291307	0.00450931	-0.00251768
1861	Excitatory Neuron	-0.00438408	0.00605543	-0.0020902
1862	Excitatory Neuron	0.00151897	0.00467098	-0.00148777
1863	Excitatory Neuron	0.000244079	0.00301769	-0.00224113
1864	Excitatory Neuron	0.0019922	-0.00124758	-0.00261383
1865	Excitatory Neuron	-0.00341	0.003698	-0.00205706
1866	Excitatory Neuron	-0.00293739	0.00157387	-0.00224994
1867	Excitatory Neuron	0.0025585	0.00518498	-0.00127324
1868	Excitatory Neuron	-0.00209058	0.00892545	-0.00142702
1869	Excitatory Neuron	-0.00145105	0.00236675	-0.00313641
1870	Excitatory Neuron	-0.00297002	0.00497985	-0.00153595
1871	Excitatory Neuron	-1.65e-05	-0.00331152	0.000890421
1872	Excitatory Neuron	-0.000638322	0.00763977	-0.00215809
1873	Excitatory Neuron	-0.000372006	0.00572241	-0.00252122
1874	Excitatory Neuron	-0.000876361	0.00735429	-0.00214337
1875	Excitatory Neuron	0.00618214	0.00645408	0.000263835
1876	Excitatory Neuron	0.000758151	0.00446478	-0.00135609
1877	Excitatory Neuron	0.00178358	0.00622396	-0.00209613
1878	Excitatory Neuron	-0.00293418	0.00236881	-0.00227436
1879	Excitatory Neuron	0.00145925	0.00438868	-0.00184067
1880	Excitatory Neuron	-0.00368986	0.000723884	-0.00252398
1881	Excitatory Neuron	-0.00480509	0.00296215	-0.00255329
1882	Excitatory Neuron	-0.00449036	0.00109521	-0.00352519
1883	Excitatory Neuron	0.00222407	0.00537368	-0.000864918
1884	Excitatory Neuron	-0.00100908	-0.000929388	-0.00174618
1885	Excitatory Neuron	-0.00193126	0.00809597	-0.00121698
1886	Excitatory Neuron	-0.00513529	0.00191525	-0.00246821
1887	Excitatory Neuron	-0.0043566	0.00275929	-0.00187736
1888	Excitatory Neuron	-0.000175374	0.00706018	-0.000613455
1889	Excitatory Neuron	-0.00194245	-0.00356186	-0.00212892
1890	Excitatory Neuron	-0.000740645	0.00411053	-0.00232278
1891	Excitatory Neuron	-0.00151598	-0.00444032	-0.00170937
1892	Excitatory Neuron	0.00928934	0.00240004	-0.000981041
1893	Excitatory Neuron	-0.00148949	0.00608512	-0.00126342
1894	Excitatory Neuron	0.00326291	0.00899065	-0.00068284
1895	Excitatory Neuron	-0.00261622	0.00348621	-0.00252851
1896	Excitatory Neuron	-0.00356018	0.000109352	-0.00348088
1897	Excitatory Neuron	-0.00190356	0.0109206	-0.000605384
1898	Excitatory Neuron	-0.00209812	-0.00233812	-0.00302596
1899	Excitatory Neuron	4.45e-05	0.00331549	-0.00184195
1900	Excitatory Neuron	0.00109549	0.00343191	-0.00188895
1901	Excitatory Neuron	0.00246255	0.00154202	-0.00200824
1902	Excitatory Neuron	0.000790862	0.00642489	-0.00161952
1903	Excitatory Neuron	-0.001585	0.00771365	-0.00145045
1904	Excitatory Neuron	-0.00298905	0.00208642	-0.00285295
1905	Excitatory Neuron	-0.00376258	0.00640116	-0.00197184
1906	Excitatory Neuron	-0.000733275	-0.000118019	-0.00366781
1907	Excitatory Neuron	-0.00235749	0.00402685	-0.00202731
1908	Excitatory Neuron	-0.000135946	0.00241045	-0.00158366
1909	Excitatory Neuron	0.000804089	0.00566029	-0.00183026
1910	Excitatory Neuron	-0.00406776	0.004521	-0.00195371
1911	Excitatory Neuron	-0.00382827	0.00213259	-0.00302356
1912	Excitatory Neuron	0.00052301	0.00641175	-0.00154733
1913	Excitatory Neuron	-0.00191237	0.00733631	-0.00212123
1914	Excitatory Neuron	-0.000680652	0.00826692	-0.00114925
1915	Excitatory Neuron	-0.00433695	-0.00330103	-0.00307975
1916	Excitatory Neuron	-0.0023055	0.00350199	-0.00280992
1917	Excitatory Neuron	-0.00223409	0.00972557	-0.000949799
1918	Excitatory Neuron	-0.00396614	0.00230175	-0.00193808
1919	Excitatory Neuron	-0.00214867	-0.000488379	-0.00277413
1920	Excitatory Neuron	0.00636718	0.000165156	-0.00206049
1921	Excitatory Neuron	-0.002023	0.000987665	-0.00217802
1922	Excitatory Neuron	-0.00155855	0.00110731	-0.00284344
1923	Excitatory Neuron	-0.00443808	-0.000585842	-0.00247747
1924	Excitatory Neuron	-0.000747056	0.00457193	-0.002515
1925	Excitatory Neuron	-0.00607299	0.00315269	-0.00170652
1926	Excitatory Neuron	-0.00100694	-0.00375878	-0.00269493
1927	Excitatory Neuron	-0.00292522	0.00679195	-0.00209742
1928	Excitatory Neuron	0.00134708	0.00225222	-0.00144628
1929	Excitatory Neuron	-0.00409365	0.00161801	-0.00347752
1930	Excitatory Neuron	-0.00413935	-0.00130995	-0.00243243
1931	Excitatory Neuron	0.000399606	-0.000768055	-0.00112601
1932	Excitatory Neuron	-0.00217415	0.00136322	-0.0030745
1933	Excitatory Neuron	-0.00278856	0.00168243	-0.00324846
1934	Excitatory Neuron	0.00111304	0.00717002	-0.00182739
1935	Excitatory Neuron	-0.00497586	0.00272482	-0.00285954
1936	Excitatory Neuron	-0.00243755	0.00397815	-0.00190576
1937	Excitatory Neuron	-0.000875098	0.000748633	-0.00229732
1938	Excitatory Neuron	0.000241024	0.00408844	-0.0011844
1939	Excitatory Neuron	0.00178897	0.00562662	-0.00144322
1940	Excitatory Neuron	0.00224224	0.00131332	-0.000404046
1941	Excitatory Neuron	-0.00329087	0.00327248	-0.00230787
1942	Excitatory Neuron	-0.000745552	0.00340199	-0.00224499
1943	Excitatory Neuron	-0.000705455	0.00542893	-0.00184515
1944	Excitatory Neuron	-0.00461259	0.0033313	-0.00219352
1945	Excitatory Neuron	-0.00418989	-0.00188377	-0.00364209
1946	Excitatory Neuron	-0.0026987	0.000506027	-0.00205069
1947	Excitatory Neuron	-0.000517307	0.00798158	-0.00254168
1948	Excitatory Neuron	0.00435699	-0.00120194	-0.00174025
1949	Excitatory Neuron	-0.00291131	0.000815317	-0.00243916
1950	Excitatory Neuron	-0.000114165	0.00384091	-0.00143041
1951	Excitatory Neuron	0.00842975	0.00247723	-0.000734472
1952	Excitatory Neuron	0.000348257	0.00524521	-0.00208998
1953	Excitatory Neuron	-0.00309714	0.00181747	-0.00198389
1954	Excitatory Neuron	-0.000697335	0.00697257	-0.00172459
1955	Excitatory Neuron	-0.00321031	0.00040897	-0.0031648
1956	Excitatory Neuron	-0.00379684	0.00517575	-0.00254763
1957	Excitatory Neuron	0.000484037	0.00883171	5.42e-05
1958	Excitatory Neuron	-0.00543958	0.00650227	-0.00216894
1959	Excitatory Neuron	0.00052829	0.00332084	-0.00158507
1960	Excitatory Neuron	-0.00147463	0.00667545	-0.00138809
1961	Excitatory Neuron	-0.00274032	0.00480614	-0.00217019
1962	Excitatory Neuron	-0.00159831	0.00528365	-0.000758082
1963	Excitatory Neuron	-0.000654038	0.00566815	-0.00169691
1964	Excitatory Neuron	-0.00312817	-0.000632777	-0.00269332
1965	Excitatory Neuron	-0.0037699	-0.000574028	-0.00172381
1966	Excitatory Neuron	0.00171649	0.00393344	-0.00195874
1967	Excitatory Neuron	-0.000759476	0.00432836	-0.00230916
1968	Excitatory Neuron	-0.0015499	-0.000388386	-0.00236166
1969	Excitatory Neuron	-0.00235439	0.0067738	-0.00185967
1970	Excitatory Neuron	-0.00260954	-0.000532594	-0.00317272
1971	Excitatory Neuron	0.000465833	0.00328804	-0.00179957
1972	Excitatory Neuron	0.00177355	0.00882692	-0.0013332
1973	Excitatory Neuron	-0.000222028	0.00435221	-0.00217434
1974	Excitatory Neuron	-0.0041783	0.000810471	-0.00242998
1975	Excitatory Neuron	-0.0029614	0.000566268	-0.00256837
1976	Excitatory Neuron	-0.000821961	0.00393538	-0.00215994
1977	Excitatory Neuron	-0.00571398	-0.00023382	-0.0035002
1978	Excitatory Neuron	-0.00328495	-0.00131426	-0.0035354
1979	Excitatory Neuron	-0.00378027	0.00389108	-0.00190325
1980	Excitatory Neuron	-0.00221955	0.00373806	-0.00248907
1981	Excitatory Neuron	-0.00355568	0.00091796	-0.00200698
1982	Excitatory Neuron	0.000118328	0.00599825	-0.00139261
1983	Excitatory Neuron	-0.00169511	0.00483882	-0.000754267
1984	Excitatory Neuron	-0.000396522	0.00739446	-0.00139415
1985	Excitatory Neuron	0.00043627	0.00447219	-0.00222367
1986	Excitatory Neuron	-0.00288557	0.00297168	-0.00246946
1987	Excitatory Neuron	-0.00498417	0.000109216	-0.001703
1988	Excitatory Neuron	-0.00191601	-0.000742771	-0.00241204
1989	Excitatory Neuron	-0.00495752	0.00686794	-0.00147157
1990	Excitatory Neuron	-0.000189896	-0.000230344	-0.00253347
1991	Excitatory Neuron	-0.00150888	-0.000428743	-0.00306587
1992	Excitatory Neuron	0.00582354	0.000327646	-0.00122215
1993	Excitatory Neuron	-0.00200117	0.00390794	-0.00228332
1994	Excitatory Neuron	0.000351273	-0.00173588	-0.00259724
1995	Excitatory Neuron	-0.00108623	0.0063396	-0.00152035
1996	Excitatory Neuron	-0.00396161	0.00244894	-0.00268892
1997	Excitatory Neuron	-0.000528068	0.00359733	-0.00181422
1998	Excitatory Neuron	-0.0014073	0.00587626	-0.00154632
1999	Excitatory Neuron	0.00187773	0.00137738	-0.00264334
[truncated: 48,001 more rows]
