# Supplementary material for: An atlas of cortical arealization identifies dynamic molecular signatures
Source: Nature. 2021 Oct 6;598(7879):200–4. doi: 10.1038/s41586-021-03910-8 (PMC8494648; doi:10.1038/s41586-021-03910-8)
Supplement: Supplementary file 6 — Source Data Extended Data Fig. 7 [file 41586_2021_3910_MOESM6_ESM.xlsx]

## Sheet: 7bAllen_region_MEs_in2ndTri
	MECgG	MEM1C	MEMTG	MES1C	MEV1C	Neocortex@meta.data[colnames(neuron_sub), "Area"]
1	-0.00114698	-0.00140855	-0.00122941	-0.00127045	-0.00546992	motor
2	-0.000662094	-0.00181786	-0.00122941	-0.00127045	-0.00731518	motor
3	-0.00159136	-0.000296733	-0.00122941	-0.00366851	-0.00462526	motor
4	-0.00131227	-0.00146952	-0.00122941	-0.00127045	-0.00344425	motor
5	1.60438e-05	-0.00454613	0.00116882	-0.00127045	-0.00334789	motor
6	-3.10006e-05	0.0067899	0.00220343	-0.00127045	-0.0034059	motor
7	-0.00235728	-0.00546428	-0.00122941	-0.00127045	-0.002829	motor
8	-0.00112824	-0.00255714	0.0010854	-0.00127045	-0.00595781	motor
9	-0.000362031	-0.00616997	-0.00252405	-0.00127045	-0.0031158	motor
10	0.000795015	0.000182321	-8.44602e-05	-0.00127045	-0.00192257	motor
11	0.00110241	-0.00107136	0.00225637	-0.00127045	-0.00324542	motor
12	-0.00111957	-0.00588747	-0.00122941	-0.00127045	-0.00317523	motor
13	-0.00135766	-0.000682112	8.66287e-05	-0.00127045	-0.00549539	motor
14	-0.00081436	-0.002141	0.00366821	-0.00127045	-0.00455956	motor
15	-0.000167326	-0.00795972	-0.00266061	-0.00127045	-0.00317583	motor
16	-0.00149233	-0.00392815	0.00424249	-0.00127045	-0.00473472	motor
17	0.00130125	-0.000671469	-0.00122941	-0.00127045	-0.00629533	motor
18	-0.000663355	-0.00615638	-0.00235121	-0.00127045	-0.00309519	motor
19	-0.000811732	-0.00769251	-0.00122941	-0.00127045	-0.00513665	motor
20	0.00265541	-0.00283168	0.0105943	0.00655239	-0.000279092	motor
21	-0.00107084	0.00209148	-0.000306706	-0.00285804	-0.0050991	motor
22	-0.000896327	-0.00290496	-0.00286473	-0.00127045	-0.00336579	motor
23	-0.00138542	-0.000177668	-0.00122941	-0.00127045	-0.00307139	motor
24	-0.000677651	-0.00194652	-0.00122941	-0.00127045	-0.00348994	motor
25	-0.00209634	-0.00944508	-0.00122941	0.010179	-0.00359739	motor
26	-0.000568349	-0.00894388	-0.00122941	-0.00127045	-0.00446464	motor
27	0.00284496	-0.00138196	0.000409986	-0.00127045	-0.0047904	motor
28	0.000173628	-0.00175855	-0.00122941	-0.00127045	0.000549376	motor
29	0.00241073	-0.00457773	-0.00122941	-0.00127045	-0.00439918	motor
30	-0.000635288	-0.00626335	-0.00122941	-0.00127045	-0.00212933	motor
31	0.00194225	-0.00349431	-0.00122941	-0.00339136	-0.00402578	motor
32	-0.00135603	0.000598311	-0.00122941	0.00827824	-0.00713808	motor
33	-9.64769e-05	0.00103294	-0.00122941	-0.00127045	-0.00459349	motor
34	-0.00108664	-0.0054527	-0.00122941	0.00620993	-0.00249346	motor
35	-0.00171761	-0.00176232	0.000749541	-0.00127045	-0.00421211	motor
36	0.00246948	-0.00860643	-0.00329134	-0.00127045	-0.00609052	motor
37	-0.00151397	-0.0016274	0.00107017	-0.00127045	-0.00673044	motor
38	-0.000488158	-0.00141325	-0.00294972	-0.00127045	-0.00322393	motor
39	0.000515956	-0.000875516	-0.00122941	0.01405	-0.000927399	motor
40	-0.00101449	0.000407935	0.000648248	-0.00127045	-0.0016877	motor
41	-0.0011633	0.000210802	-0.00122941	-0.00127045	-0.00551984	motor
42	-0.000152019	-0.00701996	0.0180838	-0.00127045	-0.00285765	motor
43	-0.000433201	-0.0061722	-0.00264987	-0.00127045	-0.00518625	motor
44	0.000852419	-0.0104063	0.000398593	-0.00127045	-0.00596327	motor
45	-0.00165729	0.000166865	0.00299571	-0.00127045	-0.00181208	motor
46	0.000356539	0.00589343	-0.00122941	-0.00127045	-0.00534281	motor
47	-0.000300883	-0.00340835	-0.00122941	-0.00127045	-0.0058698	motor
48	-0.00155793	-0.00192367	-0.00122941	-0.00127045	-0.0051763	motor
49	-0.000831699	-0.00249016	0.00180376	-0.00127045	-0.00224766	motor
50	-0.00107496	-0.00755643	-0.00122941	-0.00127045	-0.00294671	motor
51	0.00254596	0.00111853	-0.00122941	-0.00127045	-0.00360408	motor
52	-0.00240447	-0.00255703	-0.00280624	-0.00127045	-0.00365829	motor
53	0.000275431	-0.00492786	-0.00256412	-0.00127045	-0.006325	motor
54	-0.00119193	0.000127919	-0.00122941	-0.00334894	-0.00673654	motor
55	-0.000159349	0.000114853	-0.00122941	-0.00127045	-0.00510922	motor
56	0.0003343	-0.00356821	0.000761066	-0.00127045	-0.00348598	motor
57	-0.000238206	-0.00280643	-0.00122941	-0.00127045	-0.00353231	motor
58	-0.00120231	-0.00147436	-0.00250226	-0.00127045	-0.00506144	motor
59	9.89044e-06	-0.00407721	-0.0030209	-0.00127045	-0.00142757	motor
60	-0.000863717	-0.00115959	0.000355834	0.00969182	-0.00713208	motor
61	-0.00140689	-0.00647814	-0.00122941	0.0209036	-0.00751042	motor
62	0.000560354	-0.00983482	-0.00122941	-0.00127045	-0.00410577	motor
63	-0.000516842	-0.00257706	-0.00122941	-0.00127045	-0.00533517	motor
64	0.00171901	-0.0105665	0.007709	-0.00269643	-0.00452272	motor
65	0.00025199	0.00426007	0.00345888	-0.00127045	-0.00306853	motor
66	-0.00113878	-0.00509596	-0.00122941	-0.00127045	-0.00416628	motor
67	-0.000758171	-0.00317504	-0.00143282	-0.00127045	-0.00348306	motor
68	-0.00193283	0.00188799	-0.00122941	-0.00127045	-0.00407434	motor
69	-0.000148142	-0.000147248	-0.00257858	-0.00127045	-0.00407329	motor
70	0.00073924	-0.00705514	-0.00266457	-0.00127045	-0.00478372	motor
71	0.0010975	-0.00485564	-0.00122941	0.0144769	-0.00668984	motor
72	-0.00121516	-0.00158501	-0.00122941	-0.00295821	-0.00613739	motor
73	0.000851525	0.00141082	-0.00122941	-0.00127045	-0.00514526	motor
74	-0.00199178	0.000637877	-0.00122941	-0.00127045	-0.00515492	motor
75	-0.00353299	-0.00533818	-0.00122941	-0.00313733	-0.00364431	motor
76	-0.00161641	-0.00628203	-0.00122941	-0.00127045	-0.00272	motor
77	-3.59746e-05	-0.00163426	-0.00122941	-0.00127045	-0.00421073	motor
78	-1.5624e-05	-0.00662102	-0.00295294	0.011408	-0.00507605	motor
79	-0.000954456	-0.00576196	-0.00264841	-0.00127045	-0.00511532	motor
80	-0.00108449	-0.00636004	-0.00252758	-0.0023033	-0.0026674	motor
81	-0.0013359	-0.0100939	-0.00329531	-0.00127045	-0.00652273	motor
82	0.000274395	-0.0036551	0.00121888	-0.00127045	-0.00543517	motor
83	-0.0013299	-0.00303252	0.00952379	-0.00127045	-0.00323986	motor
84	0.00118852	0.0011483	-0.00122941	-0.00127045	-0.00368425	motor
85	-0.000795638	-0.0043581	0.00180882	-0.00127045	-0.00230447	motor
86	0.0002003	-0.00575605	-0.00122941	-0.00127045	-0.00618151	motor
87	0.00120562	-0.00834668	-0.00203648	-0.00127045	-0.00671398	motor
88	-0.000478243	-0.00936472	-0.00122941	-0.00127045	-0.00494991	motor
89	-0.000865682	-0.000410368	-0.00307118	-0.00127045	-0.00633716	motor
90	-0.00163513	-0.006215	-0.00122941	-0.00127045	-0.00775064	motor
91	-0.000589489	-0.000672173	-0.00249763	-0.00127045	-0.00601075	motor
92	-2.06065e-05	-0.00213273	-0.00122941	0.00677095	-0.00384661	motor
93	3.50957e-05	-0.00833043	-0.00122941	-0.00127045	-0.00534019	motor
94	0.000335126	-0.00295892	-0.00122941	-0.00127045	-0.00564036	motor
95	-0.00163407	0.000217061	-0.00463353	-0.00127045	-0.00356502	motor
96	-0.000304677	-0.00626704	0.00230129	-0.00127045	-0.00319816	motor
97	-0.000699284	-9.69676e-05	-0.00122941	0.0149385	-0.00411245	motor
98	0.00174415	-0.00134174	0.00284212	-0.00127045	-0.00212288	motor
99	-0.000560596	-0.00374717	0.0029495	-0.00127045	-0.00542389	motor
100	-0.000455706	0.00202945	-0.00359669	0.0190739	-0.00626838	motor
101	0.000233762	-0.0064149	-0.00122941	-0.00127045	-0.00679597	motor
102	0.000294982	-0.0075054	-0.00101645	0.00794855	-0.00452567	motor
103	0.00116846	-0.00116857	-0.00231882	-0.00352336	-0.00353784	motor
104	0.00158844	-0.0012427	-0.00327191	-0.00127045	-0.00533823	motor
105	0.000321462	-0.00439284	-0.00270099	-0.00420085	-0.00411948	motor
106	0.000553708	-0.00391118	0.00365237	-0.0044441	-0.00362086	motor
107	0.000195064	-0.00208404	-0.00122941	-0.00127045	-0.0041753	motor
108	-1.69497e-05	-0.00156077	-0.00226395	-0.00127045	-0.00329803	motor
109	0.000640743	-0.00585839	0.00304936	-0.00127045	-0.00264607	motor
110	0.00225588	-0.00654233	-0.00122941	-0.00127045	-0.0037313	motor
111	-0.00029178	0.00142231	-0.00221603	-0.00127045	-0.00528663	motor
112	-0.00130998	-0.00594416	-0.00288983	-0.00295063	-0.00559624	motor
113	-0.000859454	0.000531269	-0.00122941	-0.00127045	-0.00538962	motor
114	-0.000965633	-0.00234714	-0.00122941	-0.00127045	-0.00337753	motor
115	-0.00017186	-0.00102333	0.000426752	-0.00127045	-0.00322554	motor
116	-0.00173213	-0.00306086	-0.00122941	-0.00295148	-0.00518793	motor
117	-0.000552981	-0.000636501	0.0023563	-0.00305017	-0.0058164	motor
118	-0.00115225	-0.00528567	-0.00282907	-0.00127045	-0.00568429	motor
119	-0.000435006	0.00270192	-0.00269674	-0.00127045	-0.000796434	motor
120	-0.00116601	-0.00683874	-0.0156282	-0.00127045	-0.00193221	motor
121	-0.000381578	-0.00701779	-0.00122941	-0.00127045	-0.00650029	motor
122	-0.000280076	-0.00406061	-0.00122941	-0.00127045	-0.00365864	motor
123	-8.45291e-05	-0.00715542	-0.00277214	-0.00127045	-0.00807782	motor
124	-0.000463245	-0.0100228	-0.00122941	0.00371514	-0.00440193	motor
125	-0.000893438	-0.00619164	0.00212743	0.0178426	-0.00565856	motor
126	-0.000888332	-0.00288671	-0.00240577	0.0133766	-0.00380089	motor
127	0.00136874	-0.00253751	-0.00122941	-0.00127045	-0.0055924	motor
128	8.98186e-05	-0.00744318	-0.00122941	-0.00127045	-0.00428376	motor
129	-0.000696659	-0.00159495	-0.00122941	-0.00127045	-0.00707989	motor
130	-0.00160986	-0.00133972	-0.00242326	-0.00282593	-0.00257628	motor
131	0.000119448	-0.0040113	-0.00122941	-0.00127045	-0.00731013	motor
132	0.000330275	-0.00900944	-0.00122941	-0.00127045	-0.00779296	motor
133	-0.000266571	-0.000855482	-0.00304756	-0.00127045	-0.00470221	motor
134	-0.00157478	-0.000270077	-0.00122941	-0.00127045	-0.00507556	motor
135	-0.00029843	-0.00565475	-0.00243727	-0.00127045	-0.00207887	motor
136	-0.0013182	-0.00141978	-0.00122941	-0.00127045	-0.000884656	motor
137	0.00063632	-0.00621884	-0.00248207	-0.00127045	-0.00406188	motor
138	-0.00170065	-0.00148793	-0.00638003	-0.00127045	-0.00676767	motor
139	-0.000905106	-0.0101654	-0.00280447	-0.00127045	-0.00333219	motor
140	-0.000890692	-0.0069091	-0.00122941	-0.00127045	-0.0045511	motor
141	0.000603817	-0.00451573	-0.00230749	-0.00127045	-0.00246535	motor
142	0.00176242	-0.00479823	-0.00122941	-0.00127045	-0.00361155	motor
143	-0.00273255	0.000558784	-0.00326444	-0.00352362	-0.00524409	motor
144	-0.00150446	-0.0107227	-0.00266976	-0.00127045	-0.000959491	motor
145	-0.00158376	0.00123342	-0.00122941	-0.00316644	-0.00498561	motor
146	0.000521345	-0.00205303	-0.00122941	-0.00127045	-0.00154284	motor
147	-0.000849441	-0.000541685	-0.000546615	-0.00127045	-0.00609323	motor
148	-0.00103063	-0.00509902	-0.00164799	-0.00127045	-0.00286385	motor
149	0.000669166	-0.00170517	-0.00122941	-0.00236681	-0.00486172	motor
150	-0.000580436	-0.00660839	-0.00122941	-0.00127045	-0.00674588	motor
151	-0.000273836	-0.00443855	-0.00122941	-0.00127045	-0.00526759	motor
152	-0.00131678	0.00107702	-0.00278466	-0.00127045	-0.00208835	motor
153	-0.0020575	-0.00599177	-0.00122941	-0.00127045	-0.00144987	motor
154	-0.000250402	-0.00509186	-0.00275589	-0.00127045	-0.00271903	motor
155	-0.000194073	-0.00605713	-0.00122941	-0.00127045	-0.00454455	motor
156	0.0002624	-0.00192644	-0.00122941	-0.00127045	-0.0043286	motor
157	-0.00134106	-0.00367338	0.000778355	-0.00228259	-0.00465498	motor
158	0.00162664	-0.0018627	-0.00323497	0.0161518	-0.0045438	motor
159	-0.000442516	-0.0058661	0.00312469	-0.00127045	-0.00227289	motor
160	-0.000569124	-0.000524995	-0.00122941	-0.00127045	-0.00746942	motor
161	-0.00128339	-0.0074233	-0.000328275	-0.00127045	-0.00684709	motor
162	0.00168875	-0.00343651	-0.00460785	-0.00127045	-0.00396234	motor
163	-0.000369132	-0.00730642	-0.000562357	-0.00127045	-0.00427901	motor
164	-0.00071012	-0.00289033	-0.00122941	-0.00127045	-0.00999047	motor
165	0.000749675	0.000580537	0.000859808	-0.00127045	-0.00397357	motor
166	3.06022e-05	-0.000933987	-0.00245207	-0.00127045	-0.00556829	motor
167	0.000189668	-0.00166594	0.00185517	-0.00127045	-0.0016878	motor
168	-0.000642413	-0.00516178	-0.00122941	-0.00127045	-0.00721819	motor
169	-0.000407444	-0.00804206	-0.00122941	-0.00127045	-0.00580605	motor
170	-0.00111583	-0.00638706	0.00321657	-0.00127045	-0.0024705	motor
171	0.000518864	0.00130658	-0.00289433	-0.00127045	-0.00153834	motor
172	-7.33612e-05	-0.00292538	-0.00122941	-0.00127045	-0.00459706	motor
173	-6.7963e-05	-0.00702092	-0.00122941	-0.00127045	-0.00441023	motor
174	-0.00148435	0.000909727	-5.11808e-05	-0.00127045	-0.00510508	motor
175	0.000773523	0.00121125	0.00339615	-0.00127045	0.000118281	motor
176	-0.00131425	-0.00391596	0.00121649	-0.00127045	-0.00522177	motor
177	-0.00073155	0.00179439	-0.00122941	-0.00127045	-0.00793603	motor
178	-0.000348645	-0.00536263	0.00689565	-0.00127045	-0.00465537	motor
179	0.000207733	-0.00220723	0.000152324	-0.00127045	-0.00377272	motor
180	-0.000830515	0.00295887	-0.00122941	-0.00127045	-0.0039817	motor
181	-0.000297907	0.00187343	-0.00122941	-0.00127045	-0.00317784	motor
182	0.000738302	-0.00639685	0.000468899	-0.00127045	-0.00596021	motor
183	-0.00142665	-0.0059247	-0.00122941	-0.00127045	-0.00525079	motor
184	-0.00043309	-0.003589	-0.00258643	-0.00127045	-0.00514843	motor
185	-0.00186562	-0.00563061	-0.00122941	-0.00127045	-0.00856017	motor
186	-0.000536199	-0.000806869	0.00480049	-0.00127045	-0.0072581	motor
187	-0.000351528	-0.00876203	-0.00401184	-0.00127045	-0.00376375	motor
188	-0.000518556	-0.000327003	-0.00122941	-0.00127045	-0.00251365	motor
189	0.00251095	0.00296416	0.00492293	-0.00127045	0.0042456	motor
190	0.000247559	-0.00517053	-0.00122941	0.00404694	-0.0052781	motor
191	-6.24053e-05	-0.00836344	-0.00518911	-0.00127045	-0.00589387	motor
192	-0.00224724	0.00244239	-0.00264798	0.0191544	-0.00746897	motor
193	8.56709e-05	-0.00266565	-0.00237098	-0.00127045	-0.00393616	motor
194	0.000441209	-0.00280622	-0.00122941	-0.00127045	-0.00446637	motor
195	-0.000427713	-0.00120927	-0.00122941	-0.00127045	-0.00522309	motor
196	-0.00183095	-0.00191387	0.00145273	-0.00127045	-0.00488489	motor
197	0.000205356	-0.00266612	-0.00414164	-0.00127045	-0.00194906	motor
198	-0.000735761	-0.00307639	-0.00122941	-0.00127045	-0.00201609	motor
199	-0.00178366	0.00539716	-0.00122941	-0.00127045	-0.00228223	motor
200	-2.62287e-05	0.0001818	-0.00122941	-0.00127045	-0.00554071	motor
201	-0.000623651	-0.00332427	-0.00122941	-0.00127045	-0.00222473	motor
202	-0.00160351	0.000561757	-0.00122941	-0.00264022	-0.00495445	motor
203	-0.00105989	-0.00173865	-0.00122941	-0.00127045	-0.00372645	motor
204	0.000589649	-0.00129345	-0.00122941	-0.00127045	-0.00513	motor
205	-1.43246e-05	-0.00120205	0.00160622	-0.00127045	-0.00188536	motor
206	0.000418064	0.00180122	0.0034801	-0.00127045	0.00129484	motor
207	0.00248235	-0.00506279	-0.00122941	-0.00127045	-0.00645987	motor
208	0.00189569	-0.00423064	-0.00122941	-0.00127045	-0.0041705	motor
209	0.000855753	-0.00158612	-0.00122941	-0.00127045	0.00282752	motor
210	-0.00116393	-0.00122281	0.00106942	-0.00127045	-0.00160625	motor
211	-0.00156132	-0.00581834	0.000543072	-0.00127045	-0.00246259	motor
212	-0.000667622	-0.00569307	-0.00122941	-0.00127045	-0.00790236	motor
213	-0.00141988	-0.00362998	-0.00250363	-0.00127045	-0.003039	motor
214	-0.00118446	-0.00552358	-0.00122941	-0.00127045	-0.002017	motor
215	0.00174727	0.00574712	-0.00122941	-0.00127045	0.001935	motor
216	0.000471753	-0.00684594	-0.000192548	-0.00127045	-0.0065147	motor
217	0.00101801	-0.000557845	-0.00122941	-0.00127045	-0.00482763	motor
218	-0.00129625	-0.00374304	-0.0024849	-0.00127045	-0.00503398	motor
219	4.02636e-05	-0.00755822	-0.00122941	-0.00127045	-0.00281626	motor
220	0.000375787	5.33425e-05	-0.00433312	-0.00127045	-0.00507277	motor
221	-0.00127176	0.000301372	0.00177336	-0.00127045	-0.00616838	motor
222	0.000209958	-0.00515953	0.00167196	-0.00127045	-0.00334706	motor
223	0.000952519	-0.00340206	-0.00214217	-0.00127045	-0.00146429	motor
224	-4.22276e-05	-0.00218023	0.00150336	-0.00248753	-0.00234265	motor
225	-0.00202347	-0.00585238	-0.00122941	-0.00127045	-0.00280254	motor
226	6.3848e-05	-0.0013863	0.00153398	-0.00127045	-0.00287022	motor
227	-0.00181209	-0.00219653	-0.00122941	0.00839175	-0.00321646	motor
228	-0.000500421	-0.00465664	-0.00122941	-0.00127045	-0.00445596	motor
229	-0.000597726	-0.00596142	-0.00122941	-0.00127045	-0.00619902	motor
230	-0.000479462	-0.00398243	-0.00289311	-0.00127045	-0.00288001	motor
231	-0.000831344	-0.00398071	-0.00122941	-0.00127045	-0.00654534	motor
232	-0.000267937	-0.000161869	-0.00122941	-0.00127045	-0.00267629	motor
233	0.000524273	-0.0041298	0.00374988	-0.00127045	-0.00426864	motor
234	-0.000464867	-0.00666252	-0.0027571	-0.00127045	-0.00383011	motor
235	-0.00236664	-0.00203391	-0.00412695	-0.00127045	-0.00603209	motor
236	-0.000200409	-0.00648971	-0.00303934	-0.00127045	-0.00378175	motor
237	0.00111269	-0.00155548	0.000964341	-0.00127045	-0.00445213	motor
238	0.00105301	-0.00600375	-0.00122941	-0.00127045	-0.00515958	motor
239	-0.000504183	-0.00634561	-2.59978e-05	0.0176419	-0.00114204	motor
240	0.00024856	-0.00563132	0.00229152	-0.00127045	-0.0049317	motor
241	0.000326937	-0.00111675	0.0022404	-0.00127045	-0.00319071	motor
242	-0.000136689	-0.00181837	-0.00260174	-0.00127045	-0.00504048	motor
243	-0.00180594	-0.00366667	0.00176092	-0.00127045	-0.00483429	motor
244	-0.00096274	0.000508612	-0.00262647	-0.00127045	-0.00412327	motor
245	-0.000337872	-0.000593936	0.00208614	-0.00127045	-0.00658104	motor
246	-0.000961168	-0.00011641	-0.00122941	-0.00127045	-0.00492516	motor
247	-0.00140024	-0.00387102	0.00252233	-0.00127045	-0.00405987	motor
248	-0.00193386	-0.000380265	-0.00224109	-0.00127045	-0.00707879	motor
249	-0.000952416	-0.00157643	-0.00122941	-0.00127045	-0.00675898	motor
250	-0.00263094	-0.0104713	-0.00122941	0.0142625	-0.00718167	motor
251	0.00281903	0.00303775	-0.00303201	-0.00127045	-0.00365824	motor
252	0.00195126	-0.0030413	-0.00122941	-0.00127045	-0.00662278	motor
253	-0.00129182	-0.00703214	-0.00122941	-0.00127045	-0.00466677	motor
254	0.000390835	-0.00670525	-0.00242122	-0.00127045	-0.00263856	motor
255	0.0011822	-0.000779885	-0.00122941	0.00839511	-0.00287272	motor
256	-0.000981727	-0.00250625	0.00228146	-0.00127045	-0.00665025	motor
257	0.000690369	-0.00721705	-0.00122941	-0.00127045	-0.00147639	motor
258	0.000220291	-0.00187267	-0.00122941	-0.00127045	-0.00372743	motor
259	-0.000529117	-0.00513243	-0.00122941	-0.00127045	-0.006924	motor
260	-0.000620585	-0.00335401	-0.00122941	-0.00127045	-0.00416958	motor
261	-0.000604173	0.000939493	-0.00210406	0.0130624	-0.0048449	motor
262	0.00220789	-0.00357616	-9.25493e-06	-0.00127045	-0.00365099	motor
263	-0.000330861	-0.00210116	0.00247513	-0.00127045	-0.00562868	motor
264	-0.00113312	-0.00264203	-0.00122941	-0.00127045	-0.00273099	motor
265	-0.00122423	-0.00120137	0.00383629	-0.00127045	-0.00495556	motor
266	0.00105224	-0.00416721	-0.00122941	-0.00300734	-0.00592866	motor
267	-0.000472011	-0.000230676	-0.0040923	-0.00127045	-0.00479303	motor
268	-0.00043877	-0.00703133	-0.00122941	-0.00274241	-0.00411284	motor
269	-0.000955523	-0.00126429	0.00139667	-0.00127045	-0.00472692	motor
270	-0.00135333	-0.0026358	-0.00122941	-0.00127045	-0.00477578	motor
271	-0.00280993	-0.00767033	-0.00263624	-0.00127045	-0.00451135	motor
272	0.00254743	-0.00407976	-0.00274989	-0.00127045	-0.00625512	motor
273	-0.00106469	0.000510647	5.74263e-05	-0.00127045	-0.00783258	motor
274	-0.000682752	-0.0013172	-0.00266104	-0.00127045	-0.00496309	motor
275	0.00038319	-0.0028031	-0.00122941	0.0171688	-0.00521013	motor
276	-0.00055398	-0.0051485	-0.00122941	-0.00127045	-0.00650347	motor
277	0.00165598	-0.00763733	-0.0021097	-0.00127045	-0.00200575	motor
278	-0.00110251	0.00290821	-0.00258694	-0.00127045	-0.00504488	motor
279	0.00221571	8.33215e-05	-0.00220542	-0.00127045	-0.00280757	motor
280	-0.000728388	-0.00271891	0.00468015	-0.00127045	-0.00363281	motor
281	-0.00102095	-0.00302083	-0.00122941	-0.00127045	-0.0015007	motor
282	0.000895964	-0.0067897	-0.0028823	-0.00127045	-0.00120792	motor
283	0.000623455	-0.00449023	-0.0053285	-0.00127045	-0.00839941	motor
284	-0.00134784	-0.00588703	-0.00122941	-0.00127045	-0.00724922	motor
285	-0.00224489	-0.00568227	-0.00122941	-0.00127045	-0.00443395	motor
286	0.000228182	-0.00255257	-0.00122941	-0.00127045	-0.00409237	motor
287	-0.00194861	-0.00692351	-0.00122941	-0.00127045	-0.0064686	motor
288	0.00196943	0.00178249	0.00497585	0.00728157	0.00216384	motor
289	0.000948683	-0.00607701	-0.00240764	-0.00127045	-0.00347712	motor
290	-0.000969851	-0.00807695	-5.32364e-05	0.0116745	-0.00362591	motor
291	-0.00109114	-0.00302875	-0.00353731	0.0122535	-0.00582093	motor
292	-0.000893113	-0.00481195	-0.00312778	-0.00127045	-0.00613668	motor
293	-0.0009936	-0.00322749	-0.00215406	-0.00127045	-0.00391429	motor
294	0.000665357	-0.0023009	0.00424133	-0.00127045	-0.00402882	motor
295	0.000605065	0.00162759	-0.00122941	0.00825619	-0.00135812	motor
296	-0.0001743	-0.00555189	-0.00122941	-0.00127045	-0.0057292	motor
297	-0.000470031	-0.00039737	0.000911737	-0.00127045	-0.00646883	motor
298	-0.000903983	-0.00433405	0.0028807	-0.00127045	-0.0065373	motor
299	1.02263e-05	0.000879332	-0.00122941	-0.00127045	-0.00503681	motor
300	-0.000587791	-0.0047089	-0.00142529	-0.00127045	-0.00101369	motor
301	-0.000926002	-0.00651048	0.000442275	-0.00127045	-0.00676427	motor
302	-0.00124372	-0.00612758	0.0024882	-0.00127045	-0.00356916	motor
303	-0.000196015	-0.00821762	-0.000802302	-0.00127045	-0.00392933	motor
304	0.000471535	-0.00107456	0.00160732	0.0110841	-0.00538971	motor
305	-0.000990246	-0.000667927	-0.00122941	-0.00127045	-0.00832578	motor
306	-0.00157663	0.000632913	-0.00122941	-0.00127045	-0.00557922	motor
307	-0.0011265	-0.00864146	0.00205635	-0.00127045	-0.00946574	motor
308	0.00136284	0.00135219	-0.00122941	-0.00283407	-0.00437846	motor
309	0.00125738	-0.00662237	-0.000262753	-0.00127045	-0.00479303	motor
310	0.000555904	-0.00609033	-0.00122941	-0.00127045	-0.00521852	motor
311	-0.000675572	-0.00304305	-0.00267611	-0.00127045	-0.00491625	motor
312	-0.000915868	-0.00490879	0.00107652	0.0107231	-0.00362225	motor
313	0.00142276	-0.00440417	-0.00122941	-0.00127045	-0.00164366	V1
314	-0.000590823	-0.00307285	-0.00122941	-0.00127045	-0.000280751	V1
315	-0.000316193	-0.00874192	-0.00227299	-0.00127045	-0.00412732	V1
316	-0.00127271	-0.00973596	-0.00122941	-0.00127045	-0.00494215	V1
317	-0.000659807	0.000726936	-0.00122941	-0.00127045	-0.00210795	V1
318	-0.00173388	0.000491322	0.00126036	-0.00127045	-0.00270843	V1
319	-0.000710198	-0.00681771	0.00295366	-0.00127045	-0.00458138	V1
320	-0.00223986	-0.00251062	-0.00122941	-0.00127045	-0.00243856	V1
321	-0.00203511	-0.00336266	-0.00122941	-0.00127045	-0.00446687	V1
322	-0.00133219	-0.00929264	-0.00122941	-0.00127045	-0.00450989	V1
323	-0.000745324	-0.005542	-0.00122941	-0.00127045	-0.0038766	V1
324	-0.00109024	0.00541661	0.000550671	-0.00127045	-0.00451679	V1
325	-0.000351572	-0.00577266	-0.00227154	-0.00127045	-0.00137594	V1
326	-0.00134973	0.00437537	-0.00315476	-0.00127045	-0.00253284	V1
327	-0.000994945	0.00173885	-0.00122941	-0.00127045	-0.00372991	V1
328	-0.00173043	-0.00527656	-0.00122941	-0.00127045	-0.00450354	V1
329	-0.00204027	-0.000868136	-0.00227618	-0.00127045	-0.0035867	V1
330	0.000355231	-0.00792495	-0.00122941	-0.00127045	-0.00358344	V1
331	-0.00118415	-0.00833417	-0.00122941	-0.00127045	-0.000738393	V1
332	-0.00058473	-0.00962279	-0.00122941	-0.00310386	-0.00266124	V1
333	-0.000755836	-0.000359583	-0.00232996	-0.00275349	-0.00488178	V1
334	-0.0021921	-0.00493893	-0.00122941	-0.00127045	-0.00391211	V1
335	-0.00133659	-0.00386694	0.00255163	-0.00127045	-0.00161102	V1
336	-0.000685843	-0.0014794	-0.00122941	-0.00127045	0.000590039	V1
337	0.000169608	-3.55722e-06	-0.00154743	-0.00127045	0.00623248	V1
338	-0.00061736	-0.00567224	-0.00122941	-0.00127045	-0.00491474	V1
339	-0.0013676	-0.00105922	-0.00122941	-0.00127045	-0.00257395	V1
340	-0.000586958	-0.00624336	-0.000152726	-0.00127045	-0.00323086	V1
341	3.92341e-05	-0.000608798	-0.00122941	-0.00127045	-0.00473903	V1
342	-0.000835924	-0.00175964	-0.000209111	-0.00127045	-0.00122737	V1
343	-0.00135986	0.0023205	-0.00122941	-0.00127045	-0.0041177	V1
344	-0.000865993	0.00088307	0.000413565	-0.00127045	-0.00437365	V1
345	-0.00190426	-0.00307827	-0.00122941	-0.00127045	-0.00338137	V1
346	0.000430951	-0.00152913	-0.00122941	-0.00127045	-0.00699621	V1
347	0.00122925	0.00112714	0.00267496	-0.00127045	-0.00269927	V1
348	-0.0012831	-0.0063573	-0.00122941	-0.00127045	-0.00405428	V1
349	-0.00154787	-0.00195003	-0.000222647	-0.00127045	-0.00690162	V1
350	-0.000468443	-0.00213265	-0.00122941	-0.00127045	-0.00535893	V1
351	-0.000841658	-0.000127341	0.00276319	-0.00127045	-0.00190145	V1
352	-0.000572154	-0.00487444	0.00414288	-0.00127045	-0.00404148	V1
353	0.00123464	-0.00482815	5.23859e-06	-0.00127045	-0.00253849	V1
354	-0.00209819	0.000322425	-0.00122941	-0.00127045	-0.00232653	V1
355	-0.00134521	0.00179447	-0.00122941	-0.00127045	-0.0044607	V1
356	-0.000702177	-0.00599601	-0.00122941	-0.00127045	-0.00329815	V1
357	-0.000990464	0.00536673	-0.00122941	-0.00127045	-0.00188106	V1
358	-0.000699439	-0.00399436	-0.00122941	-0.00264597	-0.00479016	V1
359	-0.00152117	-0.00130357	-0.00122941	-0.00127045	-0.00221971	V1
360	-0.00052438	-0.00332658	-0.00122941	-0.00244142	-0.00338775	V1
361	-0.00149055	-0.00577732	-0.00122941	-0.00235386	-0.00456422	V1
362	-0.000370313	-0.00795965	-0.00122941	-0.00127045	-0.0036593	V1
363	-0.000380183	0.0016526	-0.00238917	-0.00127045	0.002157	V1
364	-0.00073836	-0.000637359	0.00165747	-0.00127045	-0.00267269	V1
365	-0.000112722	-0.00560119	-0.00122941	-0.00127045	-0.00140045	V1
366	-0.00216908	-0.00665858	0.000561977	-0.00127045	-0.00268365	V1
367	-0.00149432	-0.00266603	-0.00122941	-0.00127045	-0.00117753	V1
368	-0.00121383	0.00142248	0.00107606	-0.00127045	-0.0017596	V1
369	-0.00136898	0.00411028	-0.00122941	-0.00127045	-0.00476996	V1
370	-0.00117746	-0.00619411	0.00195403	-0.00127045	-0.00499732	V1
371	-0.0018002	0.00182787	-0.00122941	-0.00127045	-0.00228954	V1
372	-0.000886536	0.00249399	-0.00122941	-0.00127045	-0.00333932	V1
373	-0.00118501	-0.00311957	-0.00122941	-0.00127045	-0.00285422	V1
374	-0.00102482	0.000220875	-0.00289475	-0.00127045	-0.00394116	V1
375	-0.00110635	-0.00674392	-0.000193737	-0.00127045	-0.00202893	V1
376	-0.00148122	5.17881e-05	-0.00122941	-0.00127045	-0.00271335	V1
377	0.00117727	-0.00802052	-0.00122941	-0.00127045	-0.00347783	V1
378	0.000563461	-0.00976781	-0.00220403	-0.00127045	-0.00405054	V1
379	-0.00169194	0.000379119	-0.0019266	-0.00235358	-0.00378961	V1
380	-0.00109759	0.00133838	0.0018959	-0.00127045	-0.00575005	V1
381	-0.000216245	0.000323061	-0.00122941	-0.00127045	0.000792965	V1
382	-0.00118928	-0.00929627	-0.00122941	-0.00127045	-0.000796875	V1
383	-0.00201347	-0.0010954	0.0025846	-0.00127045	-0.00451898	V1
384	-0.0017092	-0.00227257	0.00213153	-0.00127045	-0.00423846	V1
385	-7.42937e-05	-0.00177601	-0.00122941	-0.00127045	-0.00460631	V1
386	-0.00144747	-0.00497499	-0.00248489	-0.00127045	-7.43261e-05	V1
387	-0.000858194	-0.00383131	-0.00215863	-0.00127045	-0.0030392	V1
388	0.000134974	0.000826513	-0.00255541	-0.00127045	-0.00144813	V1
389	-0.00199178	0.00217368	-0.00567765	-0.00127045	-0.000294917	V1
390	-2.85274e-05	-0.00772967	0.000331511	-0.00127045	0.0021268	V1
391	-0.00160316	-0.00351989	-0.00122941	-0.00127045	-0.00532434	V1
392	0.000510928	-0.00353021	-0.00267458	-0.00127045	-0.000444738	V1
393	-0.000551729	-0.0048108	0.00202602	-0.00127045	-0.00328703	V1
394	-0.00186538	-0.000596692	0.00357965	-0.00127045	0.000122005	V1
395	-0.000851532	0.00107648	-0.00122941	-0.00127045	-0.00385487	V1
396	-0.00103987	-0.00364818	-0.00122941	-0.00127045	-0.0034133	V1
397	-0.00105124	0.000438057	-0.00122941	-0.00127045	-0.00388646	V1
398	-0.00202461	-0.00638093	0.00349202	-0.00127045	-0.00428305	V1
399	-0.00120767	-0.00575702	0.00125741	-0.00127045	-0.0056819	V1
400	-0.00041008	-0.00683099	-0.00122941	-0.00305533	-0.00342673	V1
401	0.00118278	-0.00232524	-0.00122941	-0.00127045	-0.00198199	V1
402	-0.00151644	-0.0083288	-0.00122941	-0.00127045	-0.00192222	V1
403	-0.00140507	-0.00606373	-0.00122941	-0.00127045	-0.00638728	V1
404	0.000779138	-0.00461432	0.000619363	-0.00127045	-0.00478936	V1
405	-0.00191706	-0.000918518	-0.00122941	-0.00127045	-0.00244999	V1
406	-0.00163862	-0.00479779	0.00164631	-0.00127045	-0.000695402	V1
407	-0.000658393	-0.0029296	-0.00122941	-0.00127045	-0.00343001	V1
408	-0.00244604	-0.00234886	-0.00122941	-0.00127045	-0.00238342	V1
409	-0.00135006	-0.000929511	-0.00206495	-0.00127045	-0.00123316	V1
410	-0.000414894	0.00220498	-0.00122941	-0.00127045	-0.00521009	V1
411	-0.00100197	0.00114387	0.000252349	-0.00127045	-0.00535733	V1
412	-0.00104076	-0.00186482	-0.00122941	-0.00127045	-0.00573025	V1
413	-0.000513905	0.000111184	-0.00122941	-0.00127045	-0.00393089	V1
414	-0.000116186	-0.00211092	-0.00122941	-0.00127045	-0.00167714	V1
415	-7.28954e-05	-0.00754017	-0.00277841	-0.00127045	1.95078e-05	V1
416	-0.00208515	0.00101146	-0.00122941	-0.00127045	-0.00441307	V1
417	-0.00124766	-0.00404392	-0.00122941	-0.00127045	-0.00678358	V1
418	-0.00116903	-0.00859274	-0.00236422	-0.00127045	-0.00606505	V1
419	-0.000683528	-0.00330853	0.000768379	-0.00127045	-0.00290753	V1
420	-0.000836394	-0.00753877	-0.00122941	-0.00127045	-0.00397064	V1
421	-0.000900916	0.00108219	0.00127452	-0.00127045	-0.00589897	V1
422	0.00215736	0.00191153	-0.00122941	-0.00127045	-0.00131661	V1
423	-0.000596044	-0.00367281	-0.00122941	-0.00127045	-0.00406633	V1
424	0.00248156	-0.00411113	0.00107194	-0.00127045	-0.000753679	V1
425	-0.0012253	-0.00516216	-0.00122941	-0.00127045	-0.000439971	V1
426	-0.00162768	-0.00254951	0.00231398	-0.00127045	-0.00345293	V1
427	-0.00269661	-0.00578112	-0.00122941	-0.00127045	-0.00377512	V1
428	-0.00212138	-0.00560425	-0.00122941	-0.00275053	-0.00216939	V1
429	-0.000795673	-0.00642223	-0.00122941	-0.00127045	-0.00433573	V1
430	-0.00162099	-0.00433722	3.0027e-05	-0.00127045	-0.00560568	V1
431	-0.00157586	-0.00362099	0.000682967	-0.00127045	-0.00298344	V1
432	-0.000709782	0.00481381	0.00679948	-0.00127045	-0.00208088	V1
433	0.000266018	-0.00384901	-0.00122941	-0.00127045	-0.00155903	V1
434	-0.000367032	-0.00208725	-0.00122941	-0.00127045	-0.00319851	V1
435	-0.000883224	-0.00858065	-0.00122941	-0.00127045	-0.00241198	V1
436	-0.00133035	-0.00203548	-0.00122941	-0.00127045	-0.00504794	V1
437	7.46703e-05	-0.008323	0.00311088	-0.00127045	-0.00172851	V1
438	-0.00104003	0.00266064	-0.00122941	-0.00127045	-0.00601644	V1
439	-0.000762374	-0.00557047	-0.00122941	-0.00127045	-0.00616147	V1
440	-0.00182154	-0.0023588	-0.00122941	-0.00127045	-0.00425674	V1
441	-0.00104732	-0.00334219	-0.000357639	0.00379008	-0.000392739	V1
442	-0.000257416	-0.00112289	0.00787161	-0.00127045	-0.000975117	V1
443	-0.000531485	-0.00784313	-0.00340278	-0.00127045	-0.00237822	V1
444	-0.000369585	-0.00787496	0.0179951	-0.00127045	-0.00256234	V1
445	-0.0016414	-0.00477792	-0.00122941	0.0105841	-0.00290662	V1
446	0.00111793	-0.00478162	0.00047246	-0.00127045	-0.00703172	V1
447	-0.00156502	-0.00467871	-0.00260611	-0.00127045	-0.00171568	V1
448	-0.00080497	-0.00747099	-0.00122941	-0.00127045	-0.00605247	V1
449	-0.00190469	-0.00351818	0.00464272	-0.00267739	-0.00596031	V1
450	-0.00122434	-0.00349484	0.0010381	-0.00127045	-0.00184677	V1
451	4.37225e-05	-0.00674858	-0.00265541	-0.00127045	0.000873462	V1
452	-0.000452148	-0.00337017	-0.00122941	-0.00127045	-0.00480707	V1
453	-0.0015594	-0.0024664	-0.00122941	-0.00127045	-0.0044878	V1
454	-0.000330772	-0.00279043	-0.00122941	-0.00127045	-0.00397206	V1
455	-0.00147685	-0.0011002	0.000605052	-0.00127045	-0.00300658	V1
456	-0.000860292	-0.00259307	-0.00122941	-0.00127045	-0.00438968	V1
457	0.000146158	0.000619118	-0.0011779	-0.00127045	-0.00632821	V1
458	-0.000459051	-0.00551807	-0.00122941	-0.00127045	-0.0041837	V1
459	-0.00114885	-0.00444625	-0.0038414	-0.00265912	-0.00174918	V1
460	-0.00153489	2.38108e-05	-0.00122941	-0.00127045	-0.00062923	V1
461	-0.000860526	-0.00127975	-0.000542834	-0.00127045	-0.00186406	V1
462	-0.000231865	-0.00507391	-0.00277306	-0.00127045	-0.00165933	V1
463	-0.0012883	0.00208664	-0.00122941	-0.00127045	-0.0031056	V1
464	0.0014996	0.00343759	0.00213856	-0.00127045	-0.00187123	V1
465	-0.00154941	-0.00847641	-0.00122941	-0.00261708	-0.00389029	V1
466	-0.00107821	-0.000262912	-0.000648208	-0.00127045	-0.00295929	V1
467	-0.00230123	-0.00314111	-0.00122941	-0.00127045	-0.00521782	V1
468	-0.000545772	-0.00485055	-0.00122941	-0.00127045	-0.00382313	V1
469	-0.00185922	0.00102435	-0.00122941	-0.00285863	-0.00526137	V1
470	-0.00106243	-0.00373024	-0.00210777	-0.00127045	-0.0023848	V1
471	-0.000995346	0.00363837	0.000109628	-0.00127045	0.000385555	V1
472	-0.0016017	-0.0007894	-0.00122941	-0.00127045	-0.00157378	V1
473	-0.0011099	-0.00169615	-0.00122941	-0.00127045	-0.00169694	V1
474	-0.000918586	-0.000406166	-0.00345541	-0.00127045	-0.00150785	V1
475	-0.000834679	-0.00404502	-0.00226563	-0.00127045	-0.00062003	V1
476	-0.000688247	-0.00348671	-0.00122941	0.00859993	-0.00576464	V1
477	0.000537231	-0.00524221	-0.00122941	-0.00127045	-0.00716992	V1
478	-0.00109742	-0.00450903	-0.00122941	-0.00127045	-0.00548959	V1
479	-0.000486679	-0.00068693	0.00227989	-0.00127045	-0.0014214	V1
480	-0.00164586	-0.00091561	0.00160231	-0.00127045	-0.00416032	V1
481	-0.00113769	-0.0013394	-0.000103451	-0.00127045	-0.00132994	V1
482	-0.000568792	-0.00318367	-0.00122941	-0.00127045	-0.00338404	V1
483	-0.00117031	-0.00710861	-0.0029434	-0.00127045	-0.00370104	V1
484	-0.000249684	-0.00581563	0.00137655	-0.00127045	-0.000440874	V1
485	-0.00143665	-0.00383707	-0.00122941	-0.00127045	-0.00387097	V1
486	-0.00164849	-0.00352799	-0.00122941	-0.00127045	-0.00524069	V1
487	-0.00153816	0.000406766	-0.00122941	-0.00127045	-0.00217021	V1
488	0.00071052	-0.00564727	-0.00122941	-0.00127045	-0.000852821	V1
489	0.000295628	0.00121571	-0.00122941	-0.00127045	-0.00301054	V1
490	-0.000625376	0.000957947	-0.00233723	-0.00127045	-0.00216881	V1
491	-0.00151414	-0.00584228	-0.00263651	-0.00127045	0.000821145	V1
492	-0.000354955	0.00602096	-0.00264091	-0.00127045	-0.00188475	V1
493	-0.000746368	-0.0109751	0.000614377	-0.00127045	-0.00371404	V1
494	-0.00248857	-0.00427585	-0.00429512	-0.00127045	-0.00429054	V1
495	-0.00151668	-0.00404224	-0.00122941	-0.00127045	-0.00475107	V1
496	1.86795e-05	-0.00715762	-0.00122941	-0.0031675	-0.00493062	V1
497	-0.00126475	0.000745312	-0.00122941	-0.00127045	-0.00314792	V1
498	-0.0016119	-0.00863561	0.00214604	-0.00127045	-0.00432307	V1
499	-0.001156	-0.00442849	-0.00277547	-0.00127045	-0.00289122	V1
500	-0.00200317	-0.00253354	-0.00122941	0.00908326	-0.00764505	V1
501	-0.00082893	0.00116423	-0.00122941	-0.00127045	-0.0053917	V1
502	-0.000663561	-0.000513054	-0.00122941	-0.00127045	-0.00729785	V1
503	-0.000301311	-0.00792993	-0.00122941	-0.00127045	-0.00423173	V1
504	0.000854034	-0.00234548	0.00740572	-0.00127045	0.000866698	V1
505	-0.000619403	0.00178902	-0.00122941	0.00650889	-0.00712787	V1
506	-0.00248737	-0.00303902	-0.00122941	-0.00127045	-0.00633669	V1
507	-0.000543703	-0.00654481	-0.00122941	-0.00127045	-0.00571619	V1
508	-0.000432201	-0.0058787	-0.00244307	-0.00127045	-0.00515254	V1
509	-0.000551725	0.00218514	0.00295533	-0.00127045	0.00653144	V1
510	-0.00120361	-0.00759573	-0.00122941	-0.00127045	-0.00813427	V1
511	-0.0017614	-0.00192221	-0.00204568	-0.00127045	-0.0043991	V1
512	-0.00159562	0.00206152	-0.00318649	-0.00232256	-0.00558576	V1
513	0.00175341	-0.000992765	-0.000297024	-0.00127045	-0.00128098	V1
514	-2.94567e-05	0.00183839	-0.00122941	-0.00127045	-0.00665567	V1
515	-0.00187529	-0.00399692	0.00159175	-0.00127045	-0.00526828	V1
516	-0.00110232	-6.0181e-05	-0.00258284	-0.00127045	-0.00342452	V1
517	0.00072361	-0.00730483	-0.00122941	-0.00127045	-0.00389333	V1
518	-0.00197409	-0.00245303	0.000799827	-0.00127045	-0.00269522	V1
519	-0.000985059	0.000912173	-0.00122941	-0.00127045	-0.000431957	V1
520	-7.4458e-05	-0.00625245	-0.00147412	-0.00127045	-0.000479451	V1
521	-0.000333797	-0.00556739	-0.00122941	-0.00127045	-0.0028899	V1
522	-0.00154442	0.00262444	-0.00122941	-0.00127045	-0.00357739	V1
523	-0.00169906	0.00254872	0.00176395	-0.00127045	-0.00402024	V1
524	0.000160183	-0.00603405	-0.00122941	-0.00127045	-0.00359079	V1
525	0.00025233	-0.00162196	0.00136531	-0.00196912	-0.00371084	V1
526	-0.00147767	9.48636e-05	-0.00249533	-0.00127045	-0.00357687	V1
527	0.000146954	-0.00585973	-0.00122941	-0.00127045	-0.00653762	V1
528	-0.000423322	-0.00769536	-0.00385825	-0.00127045	-0.00281733	V1
529	-0.00117326	-0.00687975	0.001594	-0.00127045	-0.00429197	V1
530	-0.00222078	-0.00308452	0.000300518	-0.00127045	-0.00250884	V1
531	-0.00167238	-0.000641986	-0.00122941	-0.00291436	-0.00442094	V1
532	-0.00231674	-0.00559108	-0.00381418	-0.00127045	-0.00402417	V1
533	-0.00152772	-0.00210478	-0.00122941	-0.00127045	0.000180898	V1
534	-0.00072577	-0.00522081	-0.00122941	-0.00402831	-0.00276926	V1
535	-0.00144849	-0.00377699	-0.00122941	-0.00127045	-0.00211015	V1
536	-0.0012945	-0.00690669	-0.00250428	-0.00311788	-0.00506095	V1
537	-0.00156016	-0.00305027	-0.00122941	-0.00127045	-0.00476139	V1
538	-0.00221156	0.00371028	-0.00250468	-0.00127045	-0.00121812	V1
539	-0.00175517	-0.00162212	0.000393831	-0.00127045	-0.00267269	V1
540	-0.00171033	-0.00383942	-0.00122941	0.0122394	-0.00223851	V1
541	-0.00125532	-0.00034662	0.00673292	-0.00127045	-0.00171133	V1
542	-0.00102824	0.00201495	-0.00122941	-0.00317173	-0.00250598	V1
543	-0.000650295	-0.00305428	0.000465746	-0.00127045	-0.00340567	V1
544	-0.00042522	-0.00382491	-0.00122941	-0.00127045	-0.0028559	V1
545	-0.000689071	0.00151185	-0.00175835	-0.00127045	0.00302056	V1
546	-0.000804889	-0.00470925	0.00274976	-0.00127045	-0.00631577	V1
547	-0.000975669	-0.00566986	0.00123911	-0.00262112	-0.00403482	V1
548	-0.00145574	-9.17989e-05	0.00264276	-0.00127045	-0.00446077	V1
549	-0.00164958	-0.00765235	-0.00122941	-0.00127045	-0.00711125	V1
550	-0.00127619	0.00283134	-0.00274223	-0.00127045	-0.003298	V1
551	-0.00228213	-0.00382453	-0.00122941	-0.00127045	-0.00537206	V1
552	-0.000929504	-0.00377697	0.00184788	-0.00127045	-0.00158443	V1
553	-0.000919522	-0.00510749	-0.00122941	-0.00127045	-0.00326685	V1
554	-0.0013641	-0.00757097	-0.00122941	-0.00127045	-8.87776e-05	V1
555	-0.000768936	-0.00211158	-0.00656566	-0.00329933	-0.00597684	V1
556	-0.00125875	-0.00673689	-0.00122941	-0.00127045	-0.00481292	V1
557	-0.00158332	-0.000204803	-0.00122941	-0.00127045	-0.00115736	V1
558	0.000131394	-0.00257119	-0.00122941	-0.00127045	-0.0029752	V1
559	-0.00117882	-0.0043342	-0.00358385	-0.00127045	-0.000231771	V1
560	-0.00163263	-0.00267448	-0.00122941	-0.00127045	-0.00445984	V1
561	-0.00191132	-0.0048998	-0.00122941	-0.00127045	-0.00638432	V1
562	-0.000513315	0.00150209	-0.00287684	-0.00127045	-0.00469181	V1
563	-0.000970711	-0.0047473	-0.00122941	-0.00127045	-0.00558221	V1
564	-0.000613136	-0.00278677	-0.00235524	-0.00127045	-0.00254063	V1
565	-0.00220364	-0.00694175	-0.0034839	-0.00127045	-0.00154916	V1
566	0.000479435	0.00885425	0.00564852	-0.00127045	0.00800811	V1
567	-0.00156546	-0.00456813	0.0014494	0.00712728	-0.00451036	V1
568	-0.000211317	1.76719e-05	-0.00225987	-0.00127045	-0.00334808	V1
569	-0.00123281	-0.00368429	-0.00122941	-0.00127045	-0.00493255	V1
570	-0.000319929	-0.0019243	0.00105052	-0.00127045	-0.00633839	V1
571	-0.00108898	-0.00106532	-0.00122941	-0.00127045	-0.00281266	V1
572	-0.000137097	-0.00365456	0.000607083	-0.00127045	-0.00118205	V1
573	-0.00210692	-0.00455322	-0.00122941	-0.00127045	-0.00443842	V1
574	-0.00111053	0.00141604	-0.00122941	-0.00127045	-0.00109186	V1
575	-0.000621984	0.00421343	-0.00122941	-0.00127045	-0.00362615	V1
576	-0.000142592	-0.00789149	-0.00415534	-0.00127045	-0.00308418	V1
577	-0.00150181	-0.00710252	0.00170061	-0.00209957	-0.00220808	V1
578	-0.00176276	-0.000268619	0.00598113	-0.00127045	-0.00342069	V1
579	-0.0014741	-0.00617668	-0.00217851	-0.00127045	-0.00680416	V1
580	-0.00108538	-0.00112094	-0.00122941	0.00895849	-0.00496315	V1
581	0.000250805	-0.00558007	-0.00122941	-0.00127045	-0.00316643	V1
582	0.000776237	-0.00294456	-0.00122941	-0.00127045	-0.00288485	V1
583	0.0005035	0.00490015	-0.00122941	-0.00127045	-0.00106594	V1
584	-8.68075e-05	-0.00356619	-0.00278787	-0.00127045	-0.00196959	V1
585	-3.2966e-05	-0.00347376	-0.00122941	-0.00127045	-0.00481717	V1
586	-0.00215175	-0.00332364	-0.00122941	-0.00127045	-0.00212758	V1
587	-0.00195276	-0.00116201	-0.00246031	-0.00127045	-0.00249422	V1
588	-0.000760205	-0.00202272	2.16851e-05	-0.00127045	-0.000763123	V1
589	-0.000703077	-0.000691644	-0.00122941	-0.00127045	-0.00451752	V1
590	-0.00109709	0.000651834	-0.00316834	-0.00127045	-0.0039695	V1
591	-0.00187924	-0.00404217	0.00258948	0.00645934	-0.00557838	V1
592	-0.0023097	-0.00591599	-0.00122941	-0.00127045	-0.00342341	V1
593	-0.00209101	-0.00324003	0.000887137	-0.00127045	-0.000746672	V1
594	-0.000671481	-0.00192196	-0.00175106	0.00750789	0.00109249	V1
595	-0.000945889	-0.00299005	-0.00122941	-0.00127045	-0.00232171	V1
596	-0.00168357	0.00221211	0.0011359	-0.00127045	-0.00565507	V1
597	-4.6677e-05	-0.00466774	-0.00122941	-0.00127045	-0.00184977	V1
598	-0.00184836	0.0020715	-0.00122941	-0.00127045	-0.00351705	V1
599	9.02604e-05	-0.000170953	-0.00232017	-0.00127045	-0.0040174	V1
600	-0.000459895	-0.00297559	-0.00250488	-0.00127045	-0.00100982	V1
601	-0.00167084	-0.000344895	-0.00122941	-0.00127045	-0.00125168	V1
602	0.00235852	-0.00267821	-0.0044397	-0.00127045	-0.00150428	V1
603	-0.00128183	-0.00486386	0.00220799	-0.00312262	-0.00339082	V1
604	-0.00125263	-0.00318317	-0.00290388	-0.00127045	-0.0028075	V1
605	-0.00228226	-0.00549712	0.00268939	-0.00127045	0.000299067	V1
606	-0.000844414	-0.00608954	0.000356971	-0.00127045	-0.00377726	V1
607	-0.000246801	0.000261989	-0.00122941	-0.00335923	-0.00392302	V1
608	-0.00180451	-0.00666776	-0.00122941	-0.00127045	-0.00265182	V1
609	-0.000483987	0.000474315	-0.00214342	-0.00127045	-0.00435625	V1
610	-7.50685e-05	-0.00815145	-0.00425745	-0.00127045	-0.0027457	V1
611	0.00160161	0.000308514	-0.00122941	-0.00127045	0.00255121	V1
612	-0.0023587	-1.21326e-05	0.00204977	-0.00127045	-0.00548436	V1
613	-0.00300211	-0.0029881	-0.00122941	-0.00127045	-0.00456944	V1
614	0.000787267	-0.00444769	0.00219717	-0.00127045	-0.00343243	V1
615	-0.00202318	-0.000141703	-0.00122941	-0.00127045	-0.00528288	V1
616	-0.0018284	-0.00360477	-0.00122941	-0.00127045	-0.00632128	V1
617	-0.00166395	0.00282497	0.0019452	-0.00127045	-0.00340077	V1
618	-0.0011602	0.00623191	-0.000664121	-0.00127045	-0.00647425	V1
619	-1.56849e-05	-0.00343945	0.00865032	-0.00127045	-0.00373418	V1
620	-0.00119705	-0.00204847	-0.00224111	-0.00127045	-0.00440246	V1
621	-0.00171515	-5.2496e-05	-0.00458688	-0.00127045	-0.00631017	V1
622	-0.000951873	-0.00451157	-0.00270993	-0.00242531	-0.00458864	V1
623	0.000866678	-0.00426821	-0.00122941	-0.00127045	-0.00160337	V1
624	-0.000585184	-0.00459547	0.00101512	-0.00252009	-0.00177152	V1
625	0.000657862	-0.00237835	-0.00122941	-0.00127045	-0.00292015	V1
626	2.85676e-05	-0.00234641	-0.00122941	-0.00127045	-0.00164504	V1
627	-0.000716907	-0.00400403	-0.00134782	-0.00127045	-0.0021668	V1
628	-0.00090112	-0.00186715	-0.00122941	-0.00127045	-0.00272559	V1
629	-0.000644307	-0.000964693	-0.00122941	-0.00229311	-0.00712831	V1
630	-0.00199039	-0.00614185	-0.00232861	-0.00127045	-0.00359091	V1
631	-0.00166712	0.00299154	0.000755342	-0.00127045	-0.00189931	V1
632	-0.000789545	-0.00236602	0.00113036	-0.00226596	-0.0050701	V1
633	0.000620551	-0.00424449	0.00232156	-0.00127045	-0.0032987	V1
634	-0.000713378	-0.00147503	-0.000294918	0.0127594	0.00180609	V1
635	-0.00103708	-0.00025097	-0.00234013	-0.00127045	-0.000319895	V1
636	-0.00211722	-0.00218383	-0.00122941	-0.00308952	-0.00462144	V1
637	0.000832645	-0.00880505	0.00271457	-0.00127045	-0.00494544	V1
638	0.00054295	0.000633927	0.00246102	-0.00127045	-0.00200569	V1
639	-0.00177964	-0.00465451	-0.00122941	-0.00127045	1.06242e-05	V1
640	-0.00146475	-0.00524211	-0.000871285	-0.00127045	-0.00402758	V1
641	-0.00186705	0.00146614	-0.00122941	-0.00127045	-0.00416925	V1
642	-0.000813664	-0.00204567	-0.00122941	-0.00303842	-0.00316378	V1
643	-0.00162151	-0.00294185	-0.00122941	-0.00430172	-0.00534896	V1
644	-0.00111106	-0.000709406	-0.00122941	-0.00127045	-0.00518819	V1
645	0.000201289	-0.00436981	-0.00122941	-0.00127045	-0.000226665	V1
646	-0.00101784	0.00136986	-0.00122941	-0.00127045	-0.0029288	V1
647	-0.00105904	-0.00732867	-0.00261752	-0.00127045	0.000945167	V1
648	-0.00038552	0.00274477	0.0003891	-0.00127045	-0.00376503	V1
649	-0.00207947	-0.00126274	-0.00238425	-0.00127045	-0.004781	V1
650	-0.00218628	-0.00362349	-0.00122941	-0.00254205	-0.00519537	V1
651	-1.79365e-05	-0.00201648	-0.00641596	-0.00304354	-0.0053426	V1
652	-0.00165914	-0.00355437	-0.00122941	-0.00127045	-0.00473302	V1
653	-0.000278537	-0.00425892	-0.00122941	-0.00127045	-0.00492145	V1
654	-0.000105661	-0.000621035	0.000914034	-0.00127045	-0.00394578	V1
655	-0.00176469	-0.00368647	-0.00320204	-0.00127045	-0.00428817	V1
656	-1.49338e-05	-0.00519579	0.000859377	-0.00127045	-0.00400154	V1
657	-0.000805438	-0.00821349	-0.00122941	-0.00127045	-0.00123006	V1
658	-0.00108265	-0.00566696	-0.00327	-0.00250437	-0.00435755	V1
659	-0.00135838	-0.00142654	-0.00101664	-0.00301354	-0.0033009	V1
660	-0.00287749	-0.00193629	-0.00122941	-0.00127045	-0.00143792	V1
661	-0.000854065	0.000561586	-0.00122941	-0.00127045	-0.00397883	V1
662	-0.000444675	-0.0026932	0.00090487	-0.00127045	-0.00299721	V1
663	-0.00178424	-0.00626009	-0.00122941	-0.00127045	-0.00507485	V1
664	-0.00184456	-0.00500046	-0.00122941	-0.00127045	-0.00388053	V1
665	-0.0011701	-0.00596009	-0.00122941	-0.00127045	-0.00175587	V1
666	-0.000805132	-0.00253768	-0.00122941	0.00850858	-0.00250492	V1
667	-0.00188082	0.000417856	-0.00122941	-0.00320626	-0.00395801	V1
668	-0.000583912	-0.00165873	-0.00198443	-0.00289947	-0.00265542	V1
669	-0.000412649	-0.000427507	-0.00232476	-0.00127045	-0.00240023	V1
670	-0.000854218	0.00232649	-0.00122941	-0.00127045	-0.00412057	V1
671	-0.00042651	-0.00304528	-0.0023884	-0.0031707	0.000535205	V1
672	-0.00175155	0.00177304	-0.00122941	-0.00127045	-0.00391049	V1
673	-0.00162183	-0.00106114	0.00203154	-0.00127045	-0.00298428	V1
674	-0.00164834	-0.00275914	-0.00122941	-0.00127045	-0.00317135	V1
675	-0.00205203	-0.00198517	-0.00122941	-0.00127045	4.80823e-05	V1
676	-0.000688985	-0.000646016	-0.00122941	-0.00127045	-0.00413009	V1
677	-0.00112572	0.00326141	0.00122685	-0.00127045	-0.00339652	V1
678	-0.00154206	-0.00286388	-0.000617325	-0.00127045	-0.00525004	V1
679	-0.00121923	-0.00296629	-0.00122941	-0.00127045	-0.00453613	V1
680	5.63978e-05	3.62509e-05	-0.00122941	-0.00127045	-0.00527872	V1
681	0.000483526	-0.00272043	-0.00122941	-0.00266106	-0.00555747	V1
682	0.000445335	0.000590248	0.005172	-0.00127045	-5.84447e-05	V1
683	-0.00328906	-0.00275067	-0.00294721	-0.00127045	-0.00257065	V1
684	-0.00124135	0.00182714	-0.00122941	-0.00127045	-0.00410861	V1
685	-0.00125794	-0.0053475	-0.00238237	-0.00127045	-0.00501952	V1
686	-0.00161767	-0.00662218	0.000394774	-0.00127045	-0.00471556	V1
687	-0.00155538	-0.00563749	-0.000727421	-0.00127045	-0.00487797	V1
688	-0.000916575	-3.39814e-06	0.00275753	-0.00127045	-0.00357608	V1
689	-0.000737858	-0.000319608	-0.00122941	-0.00127045	-0.00240838	V1
690	-0.00146079	-0.00632105	-0.00122941	-0.00127045	-0.00312295	V1
691	-0.000695411	-0.0043747	0.00664264	-0.00127045	-0.00222186	V1
692	-0.00145727	-0.00180188	-0.00122941	-0.00127045	-0.00690089	V1
693	-0.000201076	-0.00817591	-0.00215632	-0.00127045	-0.00414305	V1
694	0.000104834	0.000599664	-0.00122941	-0.00127045	-0.00345274	V1
695	-0.000439768	0.000366178	0.00174793	-0.00127045	-0.00254891	V1
696	7.72956e-05	-0.00151068	0.00185069	-0.00319424	-0.00360778	V1
697	-0.00117644	-0.00372165	0.00156696	-0.00127045	-0.0018926	V1
698	-0.00169129	-0.000836943	-8.10566e-05	-0.00127045	-0.00211318	V1
699	-0.00180688	-0.00195264	0.000196815	-0.00127045	-0.00484052	V1
700	-0.00135044	-0.00023136	-0.00122941	-0.00127045	-0.00538323	V1
701	-0.00201541	-0.00293415	-0.00122941	-0.00127045	-0.00320127	V1
702	-0.000754404	-0.00465531	-0.00305016	-0.00127045	-0.00436905	V1
703	-0.00199178	0.00263547	0.00100125	-0.00127045	-0.00683075	V1
704	-0.00175598	-0.00889331	-0.00122941	-0.00279805	-0.0054165	V1
705	-0.00159726	-0.00314703	-0.00278261	-0.00127045	-0.00528948	V1
706	-0.00164051	-0.00019674	-0.00122941	-0.00127045	-0.0051571	V1
707	-0.00173031	0.000743837	0.00450124	-0.00278054	-0.0029393	V1
708	-0.000137133	-0.00363106	-0.00122941	-0.00247647	-0.00371768	V1
709	-0.00134042	-0.00279809	-0.00122941	-0.00127045	-0.00218072	V1
710	-0.00216624	-0.00511071	-0.00122941	-0.00127045	-0.00375948	V1
711	-0.00122893	0.000205811	0.000576525	-0.00196184	-0.00276929	V1
712	-0.00141011	-0.00690664	-0.00122941	-0.00127045	-0.0054446	V1
713	-0.00197762	0.00135372	0.0016583	-0.00127045	-0.00101953	V1
714	-0.00144238	-0.00938183	-0.00122941	-0.002088	-0.0043872	V1
715	-0.00114715	-0.00302662	-0.00122941	-0.00127045	-0.00322377	V1
716	-0.00210665	0.00401128	0.00113755	-0.00260255	-0.00627321	V1
717	-0.000311994	0.00784131	-0.00122941	-0.00127045	-0.000793344	V1
718	0.000281627	-0.00211939	0.00184693	-0.00127045	-0.000949733	V1
719	-0.00200117	-0.000126773	-0.00122941	-0.00127045	-0.00382013	V1
720	6.18516e-05	-0.00316919	-0.00122941	-0.00127045	-0.00407309	V1
721	-0.000489424	0.00311777	-0.00454406	-0.00127045	-0.00262511	V1
722	-0.00111853	0.000863945	-0.00234001	-0.00268532	-0.00176852	V1
723	-0.00119106	0.00549715	-0.00122941	-0.00127045	-0.00326855	V1
724	-0.0013594	-0.00323099	0.00170543	0.00919669	-0.00174962	V1
725	0.000579079	-0.00354713	0.00168498	-0.00127045	-0.00368273	V1
726	-0.000829383	-0.00693937	-0.00405103	-0.00127045	-0.00347964	V1
727	-0.00196576	-0.00278904	-0.0024481	-0.00286604	0.000133219	V1
728	-0.00137563	-0.00534237	-0.00122941	-0.00127045	-0.0038716	V1
729	-0.00195666	-0.0071785	0.000166837	-0.00127045	-0.00169625	V1
730	-0.00143564	-0.00363113	-0.00122941	-0.00127045	-0.00255292	V1
731	0.00127194	0.00209983	-0.00122941	-0.00127045	-0.00230307	V1
732	0.000714365	-0.00089365	0.00391976	-0.00127045	-0.00282235	V1
733	0.000248543	-0.00918137	0.00363594	-0.00127045	-0.00338737	V1
734	-0.000845596	0.00218469	-0.00122941	-0.00127045	-0.00624287	V1
735	-0.000948633	-0.00163858	-0.00122941	-0.00127045	-0.00525982	V1
736	-0.000843838	-0.00668623	-0.00608427	-0.00127045	-0.00135584	V1
737	0.00171273	-9.16717e-05	-0.00122941	-0.00127045	-0.00092524	V1
738	-0.000187681	-0.000603911	0.00218049	0.00953638	-0.00448494	V1
739	-0.00177608	-0.00261248	-0.00122941	-0.00127045	-0.00597653	V1
740	-0.000472973	-0.00409572	0.00188198	-0.00127045	-0.00220984	V1
741	-0.000825433	0.00274485	0.00130901	-0.00127045	-0.00546973	V1
742	-0.00215012	-0.00198198	-0.00201354	-0.00127045	-0.00571932	V1
743	-0.00180345	-0.00113011	0.00344768	-0.00127045	-0.00466642	V1
744	-0.000746099	-0.00519295	-0.000608333	0.0141802	-0.00524018	V1
745	-0.0015535	-0.000358493	-0.00264403	0.00975299	-0.00833555	V1
746	-0.00133525	-0.00677902	0.000707976	-0.00127045	1.70702e-05	V1
747	-0.00110909	0.000923563	-0.00122941	-0.00127045	-0.00570318	V1
748	-0.00168339	-0.0035876	-0.00122941	-0.00127045	-0.00290176	V1
749	-0.000868358	0.000115311	-0.00122941	-0.00127045	-0.00362027	V1
750	-0.000956272	-0.00408308	-0.00266349	-0.00127045	-0.00298655	V1
751	-0.00220751	-0.00224893	0.00455877	-0.00127045	-0.00283341	V1
752	-0.000873005	-0.00854856	-0.00122941	-0.00308897	-0.00443062	V1
753	-0.00154323	-0.00060137	-0.00122941	0.0115393	-0.00607498	V1
754	-0.000744955	-0.00733446	-0.00122941	-0.00127045	-0.000811302	V1
755	-0.00078893	-0.0026098	-0.00151903	-0.00127045	0.00148998	V1
756	-0.00145999	-0.00475011	-0.00122941	-0.00127045	-0.00422822	V1
757	-0.000922586	-0.00432627	0.000716856	-0.00127045	-0.00326291	V1
758	-0.00174629	-0.00749234	-0.00480481	-0.00127045	-0.00304776	V1
759	-0.000651072	0.00149197	-0.00122941	-0.00127045	0.00127285	V1
760	-6.02546e-05	-0.00703671	0.000956323	-0.00127045	-0.00235908	V1
761	-0.000871711	0.00652361	-0.00122941	-0.00127045	-0.00416078	V1
762	-0.000974213	0.000672082	-0.00122941	-0.00127045	-0.00495372	V1
763	-0.00102808	-0.00681329	-0.00122941	-0.00127045	-0.00320453	V1
764	-0.00135308	-0.00210757	0.00223908	-0.00127045	-0.00157259	V1
765	-0.000550023	-0.0053593	-0.00122941	-0.00127045	-0.00290699	V1
766	-0.000513675	-0.00460814	0.00132028	-0.00127045	-0.00102494	V1
767	-0.000827048	-0.00473328	-0.000201392	-0.00127045	-0.00276116	V1
768	-0.000895674	-0.00461335	-0.00122941	-0.00276294	-0.00563887	V1
769	-0.000160192	-0.00200156	0.00223413	-0.00127045	-0.00163287	V1
770	-0.00117785	-0.00447719	0.00561373	-0.00127045	-0.00263776	V1
771	-0.000618142	-0.000774691	4.88528e-05	-0.00127045	-0.00274607	V1
772	-0.000148264	-0.00395418	-0.00122941	-0.00127045	-0.00477309	V1
773	-0.00129055	-0.00488631	0.000919732	-0.00127045	-0.00304554	V1
774	-0.00161318	-0.00391396	-0.00122941	-0.00127045	-0.0035063	V1
775	-0.00028477	-0.000566904	0.00777274	-0.00127045	-0.00274316	V1
776	-0.000904893	-0.0045158	0.000689668	-0.00127045	-0.000853805	V1
777	-0.000569511	-0.00056781	0.00368073	-0.00127045	-0.00125159	V1
778	-0.0011341	-0.00666931	0.000546264	-0.00127045	-0.00531926	V1
779	-0.000590662	-0.00752238	-0.00216354	0.0111419	-0.00474606	V1
780	-0.000757547	-0.00168156	0.0031572	-0.00127045	-0.00425316	V1
781	-0.00113939	0.0016323	-0.00227369	-0.00127045	-0.00367128	V1
782	-0.00160129	-0.00698118	-0.00122941	-0.00127045	-0.00469921	V1
783	0.00247514	0.00537004	-0.00227965	-0.00127045	-0.00420361	V1
784	-0.00354629	-0.00193867	-0.00122941	-0.00127045	-0.00538479	V1
785	-0.000370178	-0.00241222	-0.00254726	-0.00127045	-0.00318394	V1
786	-0.00192824	0.00578554	-0.00214757	-0.00127045	-0.0029424	V1
787	-0.000116719	-0.00855079	-0.00122941	-0.00259438	-0.00221523	V1
788	-0.00166655	-7.84657e-05	-0.00278026	-0.00127045	0.000137585	V1
789	0.00066053	-0.000246924	-0.00199502	-0.00127045	0.00119082	V1
790	-0.00232818	-0.0057312	-0.00122941	-0.00127045	-0.00549876	V1
791	-0.000268982	-0.00742196	-0.00122941	-0.00294186	-0.00435906	V1
792	-0.00157449	0.00088022	-0.00122941	-0.00127045	-0.00499171	V1
793	-0.000267843	-0.00126536	-0.00122941	-0.00127045	0.000555432	V1
794	-0.000554611	-0.00362787	-0.00122941	-0.00271836	-0.00532994	V1
795	-0.00143073	-0.00325896	0.00181759	-0.00127045	-0.0046801	V1
796	-0.000290137	-0.00277899	-0.00254222	-0.00127045	-0.0035217	V1
797	-0.00155485	-0.00243554	-0.00266134	-0.00444536	-0.000219549	V1
798	-0.000413759	-0.00181214	0.00169107	-0.00127045	-0.00408999	V1
799	-0.00107792	-0.00119661	0.0124066	-0.00127045	-0.00112489	V1
800	-0.00268392	-0.00563599	-0.00122941	-0.00127045	-0.00327183	V1
801	0.000292548	0.000910787	-0.00122941	-0.00127045	-0.00265395	V1
802	0.000755794	-0.00905508	-0.00122941	-0.00127045	-0.00440958	V1
803	0.000499323	-0.00343732	0.00802552	-0.00127045	0.000877967	V1
804	-0.000414353	-0.00230912	-0.00179267	-0.00127045	-0.000345825	V1
805	-0.00180067	-0.00941942	-0.00231189	-0.00127045	-0.00683573	V1
806	-0.000915117	0.00403289	-0.00122941	-0.00250425	0.000665297	V1
807	0.00117405	-0.00203837	-0.00122941	-0.00127045	-0.0014476	V1
808	-0.000882863	-0.0052181	-0.00122941	-0.00127045	-0.00306991	V1
809	-0.000335567	-0.0085284	0.00108928	-0.00275245	-0.00429736	V1
810	-0.00227502	-0.00431271	-0.000820186	-0.00127045	-0.00312753	V1
811	-0.00147928	-0.00885061	-0.00122941	0.00666638	-0.00526008	V1
812	-3.69822e-05	-0.0029368	-0.00122941	-0.00204158	-0.00605762	V1
813	-3.71617e-05	0.00377735	0.000552234	-0.00127045	-0.0015728	V1
814	-0.00109678	0.00546817	0.00163288	-0.00127045	-0.00170251	V1
815	-0.00114761	-0.000702032	-0.00247053	-0.00127045	-0.00867958	V1
816	-0.00111004	-0.00250597	-0.00122941	-0.00127045	-0.00300304	V1
817	-0.00111701	-0.00573609	-0.00122941	-0.00127045	-0.00191821	V1
818	-0.000747374	-0.00566892	-0.00135404	-0.00127045	-0.00276263	V1
819	-0.000658992	-0.00366357	-0.00122941	-0.00127045	-0.00368822	V1
820	0.00129248	-0.00190543	-1.80251e-05	-0.00127045	-0.00348526	V1
821	0.000867023	-0.00215288	0.00135047	-0.00127045	0.00142003	V1
822	0.000626222	0.00195826	-0.00122941	-0.0031041	9.68699e-05	V1
823	-0.000932733	-0.00689455	-0.00292896	-0.00127045	-0.00254575	V1
824	0.00417987	-0.00359796	-0.00122941	-0.00127045	-0.00324093	V1
825	-0.000602646	-0.00530085	-0.00122941	-0.00127045	-0.00391607	V1
826	-0.00159466	-0.00136126	-0.00275172	-0.00127045	-0.0019976	V1
827	-0.000978806	-0.00247803	-0.00122941	-0.00307042	-0.00254284	V1
828	0.000289551	0.00221617	-0.00122941	-0.00263443	-0.00140317	V1
829	-0.00138596	-0.00520676	-0.00122941	-0.00127045	-0.00539097	V1
830	-0.00108222	0.00379968	-0.00122941	-0.00127045	-0.00327608	V1
831	-0.000689045	0.000811014	-0.00122941	-0.00127045	-0.00680111	V1
832	-0.00156575	-0.000975959	-0.00122941	-0.00305211	-0.00214959	V1
833	-0.00156021	-0.00660371	-0.00206797	-0.00216645	-0.00179211	V1
834	-0.000920457	-0.00135251	0.00485785	-0.00127045	-0.00372672	V1
835	0.00201294	-0.00499837	-0.00265263	-0.00127045	-0.00128135	V1
836	-0.000208868	-0.00306079	-0.00239952	-0.00299341	-0.00255745	V1
837	0.0010465	-0.00532449	0.00312273	-0.00127045	-0.00265438	V1
838	-0.00174646	-0.00626788	-0.00122941	-0.00127045	-0.00532681	V1
839	-9.24161e-05	-0.00312494	-0.00122941	-0.00127045	-0.00173219	V1
840	0.000742771	-0.00457864	-0.00122941	-0.00252079	-0.0063529	V1
841	0.000666587	-0.00470808	-0.00122941	-0.00127045	-0.00446462	V1
842	-0.000862876	-0.00493963	-0.00122941	-0.00127045	-0.00186548	V1
843	-0.00146832	-0.00187401	-0.00122941	-0.00127045	-0.00760129	V1
844	-0.00131898	-0.00949253	0.00319745	-0.00127045	-0.00431831	V1
845	-0.0018178	0.000647839	-0.00122941	-0.00127045	-0.00269332	V1
846	-0.00217345	-0.00631138	-0.00122941	-0.00127045	-0.00485867	V1
847	-0.000425455	-9.96324e-05	-0.00122941	-0.00127045	-0.00447647	V1
848	-0.000575205	0.00766752	0.000540299	-0.00127045	-0.000667305	V1
849	-0.00164579	-0.00715908	-0.00122941	-0.00127045	-0.00349032	V1
850	0.000246415	-0.00263628	-0.00122941	-0.00127045	0.00282496	V1
851	-0.000611575	0.00170427	-0.00252695	-0.00127045	-0.0014667	V1
852	-0.00144777	-0.000791635	-0.00122941	-0.00127045	-0.00378442	V1
853	-0.000977461	0.000409282	-0.00122941	-0.00127045	-0.00371766	V1
854	4.56378e-05	-0.00376724	-0.00122941	-0.00127045	-0.00397475	V1
855	-0.00142988	-0.00694662	-0.0022889	-0.00127045	-0.00434099	V1
856	-0.00156948	-0.00613804	0.000559823	-0.00127045	0.00148239	V1
857	-5.34842e-05	-0.00114189	-0.000222989	-0.00307475	-0.00115931	V1
858	-0.00036873	0.000350088	0.00105277	-0.00127045	-0.00420365	V1
859	-0.000869713	-0.001844	-0.00122941	-0.00223905	-0.00660125	V1
860	-0.0012414	-0.00148264	0.000758145	-0.00127045	-0.000214478	V1
861	-0.001891	-0.00311764	-0.00122941	-0.00127045	-0.00207448	V1
862	-0.00176306	-0.00349836	-0.00122941	-0.00127045	-0.0026412	V1
863	0.000183003	-0.0032133	-0.000790512	-0.00127045	-0.00201808	V1
864	-0.000343281	-0.00409408	-0.00303493	-0.00127045	-0.00535162	V1
865	-0.000411878	-0.00113279	-0.00122941	-0.00127045	-0.00230254	V1
866	-0.000335112	-0.00511688	-0.0005907	-0.00127045	-0.00465047	V1
867	-3.7156e-05	0.0033013	-0.00122941	-0.00127045	-0.00307093	V1
868	-0.000959971	-0.000510853	-0.00294055	-0.00127045	-0.000573526	V1
869	-0.00174185	-0.00124353	0.00695346	-0.00341957	-0.00331167	V1
870	0.000576918	-0.00197261	0.00216287	-0.00127045	-0.00022308	V1
871	-0.00211456	0.00219405	-0.00122941	-0.00127045	-0.00595438	V1
872	-0.00118955	-0.006987	-0.00122941	-0.00127045	-0.0029247	V1
873	-0.000777603	-0.00286108	-0.00286032	-0.00309918	-0.00128391	V1
874	0.000360216	-0.00358015	-0.00122941	-0.00127045	-0.00236691	V1
875	-0.00158885	0.00209693	-0.00122941	-0.00127045	-0.00201887	V1
876	-0.00124668	-0.00439506	0.00278954	-0.00127045	-0.00197563	V1
877	-8.71524e-05	0.00277918	-5.40761e-05	-0.00127045	-0.00170442	V1
878	-0.00128246	-0.00355264	-0.00122941	-0.00127045	-0.00349852	V1
879	-0.00188475	-0.0036982	-0.00122941	-0.00127045	-0.00322757	V1
880	-0.00136782	-0.00156526	0.00319087	-0.00127045	-0.00192931	V1
881	-0.000430334	-0.00303951	-0.000422246	-0.00327072	-0.000123724	V1
882	-0.00192205	-0.000319506	-0.00122941	-0.00127045	-0.00257681	V1
883	-0.000726896	-0.00377015	-0.00122941	-0.00127045	-0.000789389	V1
884	-0.00123926	-0.00575551	-0.00217855	0.00855057	-0.00675976	V1
885	-0.00167854	-0.00411729	0.000789167	-0.00127045	-0.00434277	V1
886	-0.000964673	-0.00180796	-0.00449916	-0.00127045	-0.00463029	V1
887	0.00130065	0.00097189	-0.00122941	-0.00257611	-0.00341977	V1
888	-0.001562	-0.00399442	-0.00349578	-0.00127045	-0.00277791	V1
889	0.00204169	-0.00282006	0.00136745	-0.00127045	-0.00212137	V1
890	0.00145323	0.00104809	-0.00122941	-0.00127045	-0.000745105	V1
891	0.000840034	-0.00316332	-0.00347277	0.00741127	-0.00112424	V1
892	-0.00122193	-0.00667212	-0.00122941	-0.00127045	-0.00306455	V1
893	-0.00118286	-0.00135613	-0.00122941	-0.00127045	-0.00182331	V1
894	-0.000734118	-0.002825	-0.00470476	-0.00127045	-0.00297059	V1
895	0.000868569	-0.00412009	0.000292232	-0.00337591	-0.000190644	V1
896	-0.000921216	-0.00770947	-0.00122941	-0.00266676	-0.00438275	V1
897	-0.00033132	-0.00404933	0.000693862	-0.00127045	-0.00302149	V1
898	-0.000998782	-0.00753054	-0.00299141	-0.00127045	-0.00344639	V1
899	-0.000426166	-0.000667647	-0.000549079	-0.00127045	-0.00339771	V1
900	0.000529173	-0.00239996	-0.00268224	-0.00127045	-0.000654038	V1
901	-0.00194975	0.00151767	-0.00122941	-0.00127045	-0.00364706	V1
902	-0.000697428	-0.00544918	-0.00122941	-0.00127045	-0.000804885	V1
903	0.000130497	-0.00425805	-0.00122941	-0.00230956	-0.00215047	V1
904	-0.00160608	-0.00309904	-0.00122941	-0.00304003	-0.00472121	V1
905	-0.000124214	-0.00144507	-0.00122941	-0.00127045	-0.00249624	V1
906	-0.00124001	-0.00552411	-0.00122941	-0.00127045	-0.00618285	V1
907	-0.000640689	-0.00400126	-0.00122941	-0.00127045	-0.00126562	V1
908	-0.00102479	-0.00690218	-0.00269605	-0.00127045	-0.00367213	V1
909	-0.000709586	-0.00222097	-0.000464122	-0.00127045	-0.00224606	V1
910	-0.0016588	0.00140477	-0.00122941	-0.00127045	-0.00393842	V1
911	-0.000328614	-0.0013447	-0.00122941	-0.00127045	-5.70717e-05	V1
912	-0.00225542	-0.00328183	-0.00236671	-0.00127045	-0.00587411	V1
913	-0.000352812	-0.00147026	-0.00122941	-0.00256006	-0.00273317	V1
914	-0.000515391	0.000234167	-0.000138612	-0.00127045	-0.00328416	V1
915	-0.00062058	-1.8571e-05	-0.00122941	-0.00127045	-0.00269431	V1
916	-0.000100855	-0.000366951	9.69859e-05	-0.00127045	-0.00265445	V1
917	-0.000267906	-0.00095176	-0.00240892	-0.00127045	-0.00263994	V1
918	0.00103267	0.000321393	0.00107332	-0.00127045	-0.00411589	V1
919	-9.60927e-05	-0.00115438	-0.00122941	-0.00127045	-0.00268669	V1
920	0.000495683	-0.00411953	0.00237355	-0.00127045	-0.00498795	V1
921	-0.00106906	-0.00177965	0.000372525	-0.00127045	-0.00457367	V1
922	-0.00181842	-0.0013534	-0.00122941	-0.00127045	-0.00400045	V1
923	-0.000557856	0.00238735	-0.000136529	-0.00127045	-0.0044378	V1
924	0.00306176	-0.000149007	-0.00122941	-0.00127045	-0.003249	V1
925	-0.00151989	-0.00382749	-0.00122941	-0.00127045	-0.00315599	V1
926	-0.00178024	-0.00152824	-0.00122941	-0.00127045	-0.00306583	V1
927	-0.000926396	0.00124442	-0.00122941	-0.00127045	-0.00465102	V1
928	-0.000288731	-0.00114763	-0.00122941	-0.00127045	-0.00241988	V1
929	-0.000833745	-0.00211609	-0.00122941	-0.00127045	-0.00308318	V1
930	-0.00135121	-0.00314537	-0.00122941	-0.00127045	-0.00397827	V1
931	-0.00105944	-0.000406583	0.00103315	-0.00127045	-0.00247149	V1
932	-0.0021395	-0.00492761	-0.00122941	-0.00127045	-0.00649917	V1
933	0.000588763	-0.00704253	0.000989167	-0.00127045	-7.53579e-05	V1
934	-0.0011483	-0.0022698	-0.00122941	-0.00263968	-0.00380212	V1
935	-0.00124395	-0.00341077	-0.00122941	-0.00127045	-0.00649411	V1
936	0.00163041	-0.00368381	-0.000261404	-0.00127045	-0.000421155	V1
937	-0.00232188	-0.00282417	-0.00266655	-0.00127045	-0.00221306	V1
938	-0.0014204	-0.00180904	-0.00294471	-0.00127045	-0.00726395	V1
939	0.0013086	0.000690639	-0.00267681	-0.00199061	0.00266108	V1
940	-0.000858814	-0.000723853	-0.00346695	-0.00127045	-0.00545534	V1
941	0.000468572	-0.00246001	-0.00122941	-0.00127045	-0.00397615	V1
942	-0.000795959	-0.00358205	-0.00122941	-0.00127045	-0.000615309	V1
943	0.000346893	-0.00270747	-0.00122941	-0.00127045	-0.00232027	V1
944	-0.000470427	-0.00648012	-0.00290541	-0.00127045	-0.00212716	V1
945	-0.00214764	-0.00544126	0.00155596	-0.00127045	-0.00613586	V1
946	0.000238809	-0.00346749	-0.00122941	-0.00127045	-0.00259282	V1
947	0.000662689	-0.00234194	0.00189201	0.0104234	-0.00424468	V1
948	-0.00137666	-0.00506927	-0.000480761	-0.00127045	-0.00213568	somatosensory
949	-0.00024278	-0.00384646	-0.00122941	-0.0026448	-0.00598797	somatosensory
950	-0.000520739	-0.00423877	-0.00299286	-0.00127045	-0.00200152	somatosensory
951	-0.000592415	-0.0010117	-0.00253905	-0.00127045	-0.00730781	somatosensory
952	0.00350916	0.000524773	-0.00281244	-0.00319923	0.000119563	somatosensory
953	-0.00207814	-0.000569794	-0.00122941	-0.00127045	-0.00366258	somatosensory
954	0.00253822	-0.00233626	-0.00122941	-0.00127045	-0.000646003	somatosensory
955	-0.000422842	-0.00389445	-0.00122941	-0.00127045	-0.00561182	somatosensory
956	0.000533061	0.00220403	-0.00122941	-0.00127045	-0.00642543	somatosensory
957	0.00118495	-0.00521057	0.00213119	-0.00127045	-0.00380537	somatosensory
958	0.000102512	-0.00176446	-0.00122941	-0.00127045	-0.00280183	somatosensory
959	-0.0011925	0.00203251	-0.00122941	-0.00288964	-0.00217428	somatosensory
960	-0.000117126	0.0147987	0.000607942	-0.00127045	0.00194244	somatosensory
961	-0.00188462	-0.00561064	-0.00122941	-0.00127045	-0.00309653	somatosensory
962	-0.000707512	0.00161666	-0.00122941	-0.00127045	-0.00490264	somatosensory
963	0.00189926	0.0028463	0.00115875	-0.00127045	-0.00428476	somatosensory
964	-0.00126054	-0.00361226	-0.00258838	-0.00127045	-0.00207917	somatosensory
965	-0.000383185	0.00430307	0.00139848	-0.00127045	-0.00233202	somatosensory
966	-0.00101564	0.000393318	-0.00122941	-0.00127045	-0.00329688	somatosensory
967	0.00068245	-0.00236887	-0.00122941	-0.00127045	-0.00102148	somatosensory
968	-0.000415792	-0.00617334	-0.00122941	-0.00127045	-0.00368424	somatosensory
969	-0.000907138	-0.00297461	-0.00122941	-0.00127045	-0.00440798	somatosensory
970	-0.000535633	-0.000151051	-0.00183743	-0.00127045	-0.00198492	somatosensory
971	0.00188663	0.003529	-0.00122941	0.0145197	-0.00472294	somatosensory
972	-0.000389308	0.00199508	-0.00310282	-0.00127045	-0.00315519	somatosensory
973	0.000811536	0.00218762	-0.00122941	-0.00127045	0.0025377	somatosensory
974	-6.85396e-07	-0.0036798	0.00228204	-0.00127045	-0.00472427	somatosensory
975	-0.00154387	0.000749464	-0.00122941	-0.00127045	-0.00587299	somatosensory
976	0.000647033	-0.00762232	-0.00122941	-0.00127045	-0.00144683	somatosensory
977	-0.000321278	0.000549949	-0.00218783	-0.00127045	-0.00146261	somatosensory
978	3.54611e-05	-0.00530492	-0.00122941	-0.00127045	-0.00420223	somatosensory
979	-0.00173001	0.00234138	-0.00122941	-0.00127045	-0.00171178	somatosensory
980	-0.000606066	0.000143282	-0.00229546	-0.00127045	-0.000596754	somatosensory
981	-0.000708504	-0.00298714	-0.0022956	-0.00127045	-0.00419466	somatosensory
982	-0.000556273	0.00396157	-0.00190687	-0.00127045	-0.00219623	somatosensory
983	0.00100204	-0.00792135	0.00103275	-0.00127045	-0.00518606	somatosensory
984	-0.000315281	-0.00293061	0.00236848	-0.00127045	-0.00706534	somatosensory
985	-0.000489522	-0.00314959	-0.00122941	-0.00127045	-0.00401318	somatosensory
986	0.00141165	0.00685036	0.00616482	-0.00127045	-0.00112796	somatosensory
987	0.00271691	-0.00557662	-0.00293178	-0.00127045	-0.00524761	somatosensory
988	-0.00184883	-0.00526216	0.00320117	-0.00253077	-0.0024605	somatosensory
989	-0.00127942	-0.00231708	-0.00122941	-0.00127045	-0.00243177	somatosensory
990	0.000756433	0.00335557	0.00114788	-0.00127045	-0.001714	somatosensory
991	0.000167128	-8.30349e-06	-0.00122941	-0.00127045	-0.00272745	somatosensory
992	0.000684749	-0.00296879	-0.00145477	0.00923201	-0.000544475	somatosensory
993	-0.00153357	-0.000491355	0.00115169	-0.00127045	-0.00247936	somatosensory
994	-0.000846368	-0.000301153	-9.28864e-05	-0.00127045	-0.000784513	somatosensory
995	-0.000966863	-0.000526617	0.00223127	-0.00127045	-0.00205517	somatosensory
996	-0.00144502	-0.00198106	-0.00122941	-0.00127045	-0.00614058	somatosensory
997	0.00018622	-0.00410834	0.00506248	-0.00127045	-0.00599135	somatosensory
998	-0.00106119	-0.00330347	-0.00205428	-0.00127045	-0.00303761	somatosensory
999	-0.000451113	-0.00145637	-0.00122941	-0.00127045	-0.00123746	somatosensory
1000	0.000103577	-0.00109975	-0.00122941	-0.0032241	-0.00154714	somatosensory
1001	-0.000370082	0.00164174	-0.00122941	-0.00127045	-0.00579177	somatosensory
1002	-0.00116848	-0.000516542	-0.00122941	-0.00127045	-0.00390292	somatosensory
1003	-0.00109361	-0.00482188	-0.00122941	-0.00127045	3.37476e-05	somatosensory
1004	-0.000161352	-0.00465664	0.000338837	-0.00127045	-0.00574371	somatosensory
1005	0.000350812	-0.00663716	-0.00122941	-0.00127045	-0.00673517	somatosensory
1006	-0.000619439	0.00313367	0.000665185	-0.00127045	-0.00384608	somatosensory
1007	-0.000888032	-0.00567708	-0.00122941	-0.00127045	-0.000279266	somatosensory
1008	-0.000922324	-0.00304368	-0.00122941	-0.00127045	-0.00440707	somatosensory
1009	-0.00112594	0.00178868	-0.00122941	-0.00127045	-0.0029759	somatosensory
1010	-0.000969278	-0.00695016	0.000672945	0.0068891	-0.00569546	somatosensory
1011	-0.000601764	-0.00252147	-0.00122941	-0.00127045	-0.0048504	somatosensory
1012	-0.000908072	0.000146371	-0.00201434	-0.00127045	-0.00225465	somatosensory
1013	-0.00100958	-0.00673568	-0.00311323	-0.00127045	-0.00031203	somatosensory
1014	0.000272526	-0.00448012	-0.00122941	-0.00127045	-0.00385543	somatosensory
1015	0.00277852	-0.00142763	-0.00276628	-0.00127045	-0.00149343	somatosensory
1016	-6.68761e-05	0.00232855	-0.000341567	-0.00127045	-0.00310969	somatosensory
1017	-0.000314525	-0.0063841	-0.00293186	-0.00127045	-0.00443646	somatosensory
1018	-0.00120692	-0.0036243	-0.00122941	-0.00127045	-0.00542781	somatosensory
1019	0.000224806	-0.00528676	-0.00122941	-0.00127045	-0.00550583	somatosensory
1020	-5.83195e-05	-0.00180921	-0.00122941	-0.00127045	-0.00431223	somatosensory
1021	-0.000358082	-0.0048264	-0.00122941	-0.00127045	-0.00503249	somatosensory
1022	-0.00188412	0.00117165	-0.00122941	-0.00127045	-0.00485897	somatosensory
1023	-0.00114235	-0.00606662	-0.00122941	-0.00127045	-0.00521316	somatosensory
1024	0.0013116	-0.00146421	-6.46778e-05	0.00378911	-7.80021e-05	somatosensory
1025	0.000624397	-0.00263252	0.00220775	-0.00309311	-0.00406352	somatosensory
1026	0.000224962	0.000377748	0.00749019	-0.00127045	-0.00324638	somatosensory
1027	-0.00156032	-0.00374163	-0.00122941	-0.00127045	-0.00548099	somatosensory
1028	0.00106906	-0.0049313	0.000479727	-0.00127045	-0.00649629	somatosensory
1029	3.4644e-05	-0.00222383	0.00153083	0.00937436	-0.00194709	somatosensory
1030	-0.00160511	-0.004664	-0.00122941	-0.00127045	0.000130039	somatosensory
1031	0.00346219	-0.00199639	-0.0016867	-0.00127045	0.00264324	somatosensory
1032	-0.00085121	-0.000301499	0.000395813	-0.00127045	-0.00573546	somatosensory
1033	0.00234927	-0.0094485	-0.00186989	-0.00127045	-0.00184832	somatosensory
1034	0.00332085	0.00352821	0.00380468	-0.00127045	-0.00535736	somatosensory
1035	-0.00104787	-0.0026655	-0.00122941	-0.00127045	-0.00154678	somatosensory
1036	-0.00167311	0.00223737	-0.00122941	-0.00127045	-0.00159045	somatosensory
1037	0.00263372	-0.000193901	-0.00122941	0.0111966	-0.00247007	somatosensory
1038	0.000810907	-0.00370949	-0.00122941	-0.00127045	-0.0011909	somatosensory
1039	0.00188175	0.000314051	0.00257132	-0.00127045	-0.00379288	somatosensory
1040	0.000193832	-0.000383521	0.00241307	-0.00127045	-0.00247011	somatosensory
1041	-0.00194239	-0.00119472	-0.00293814	-0.00571793	-0.0035906	somatosensory
1042	-0.000650401	-0.00165321	-0.00271544	-0.00127045	-0.00464262	somatosensory
1043	-0.000500604	-0.00410878	-0.00122941	-0.00127045	-0.00379267	somatosensory
1044	0.00029932	-0.000847952	-0.00122941	-0.00127045	-0.00138154	somatosensory
1045	-0.000210921	0.000973993	0.00234924	-0.00127045	-0.00703414	somatosensory
1046	0.00189608	-0.00477926	-0.00122941	-0.00127045	-0.00641852	somatosensory
1047	-0.00222762	-0.000252216	0.00114947	-0.00127045	-0.00363101	somatosensory
1048	-0.00153927	0.00351627	-0.00122941	-0.00127045	-0.00432939	somatosensory
1049	-0.00130964	8.6469e-05	-0.00252735	-0.00127045	-0.00154877	somatosensory
1050	0.000666249	-0.00184453	0.000580308	-0.00127045	-0.000535434	somatosensory
1051	3.40192e-06	0.00135647	0.00225628	-0.00127045	0.000319594	somatosensory
1052	-0.000906497	-0.000878199	-0.00122941	-0.00127045	-0.00363707	somatosensory
1053	0.000210834	-0.00309533	-0.00122941	0.00894165	-0.00482125	somatosensory
1054	-0.00069432	0.00186326	-0.00122941	-0.00127045	-0.00408627	somatosensory
1055	-0.00186677	-0.00237797	-0.00122941	-0.00127045	-0.00329757	somatosensory
1056	0.00202324	2.88856e-05	-0.00122941	-0.00127045	-0.00467534	somatosensory
1057	0.000338278	-0.00442424	-0.00122941	-0.00127045	-0.00249582	somatosensory
1058	0.00122909	-0.00226829	-0.00122941	-0.00127045	-0.0023077	somatosensory
1059	-0.000506096	-0.00119784	0.00624739	-0.00127045	-0.00247609	somatosensory
1060	-0.00174056	-0.00362583	0.0011529	-0.00127045	-0.00299838	somatosensory
1061	0.00034231	0.00747402	-0.00122941	-0.00379986	-0.00568944	somatosensory
1062	-0.000279869	0.000975288	0.00478132	-0.00127045	-0.0026443	somatosensory
1063	-0.00063733	0.00169945	-0.00122941	-0.00127045	-0.00137268	somatosensory
1064	-0.00111389	-0.002308	-0.00264557	-0.00127045	-0.00277564	somatosensory
1065	-0.00140715	-0.00302099	-0.00122941	-0.00127045	-0.000944903	somatosensory
1066	-0.00120252	-0.00456519	-6.04713e-05	-0.00127045	-0.00349178	somatosensory
1067	-0.00112781	-0.0006285	-0.00275261	-0.00127045	-0.00628007	somatosensory
1068	-0.000110717	-0.00361711	-0.00122941	-0.00127045	-0.00299083	somatosensory
1069	-0.000762468	-0.0044559	-0.00200187	-0.00127045	-0.004477	somatosensory
1070	-0.0010484	-0.00740306	-0.00122941	-0.00127045	-0.0071349	somatosensory
1071	0.00212338	0.00554848	-0.00345122	-0.00127045	-0.00356855	somatosensory
1072	0.000353398	0.000299344	-0.000534588	-0.00127045	-0.00152073	somatosensory
1073	-0.000804792	-0.00267844	-0.00221802	-0.00127045	-0.00489466	somatosensory
1074	0.000775864	0.00317691	-0.00122941	-0.00127045	-0.00226465	somatosensory
1075	5.69414e-05	-0.000516421	-0.0020762	-0.00127045	-0.00222351	somatosensory
1076	-0.000647545	-0.000504688	0.000368154	-0.00127045	-0.00381758	somatosensory
1077	-0.00104173	-0.00420168	0.00198193	-0.00127045	-0.00451613	somatosensory
1078	-0.000937159	0.00595738	-0.00122941	-0.00127045	-0.00240913	somatosensory
1079	-0.000168301	-0.00280518	-0.00326543	-0.00127045	-0.00198946	somatosensory
1080	-0.0019018	0.00351857	-0.00122941	-0.00265008	-0.00255382	somatosensory
1081	-0.00105147	-0.00158265	-6.34325e-05	-0.00127045	-0.00241182	somatosensory
1082	-0.000955313	-0.001508	-0.00122941	0.0067151	-0.0029727	somatosensory
1083	-0.000335903	-0.0037718	-0.00122941	-0.00127045	-0.00226177	somatosensory
1084	0.000211136	-0.00499958	0.00767485	-0.00127045	-0.00567124	somatosensory
1085	0.000192895	0.00278082	-0.00118813	-0.00127045	-0.00374724	somatosensory
1086	0.00051247	0.00265737	-0.0040332	-0.00127045	0.00258134	somatosensory
1087	-0.000343843	-0.0056411	-0.00122941	-0.00127045	0.000632861	somatosensory
1088	-0.0015518	-0.00415156	0.000761633	-0.00127045	0.00031763	somatosensory
1089	-0.000740716	0.00128029	-0.00424437	-0.00127045	-0.00122107	somatosensory
1090	-0.00122621	0.00146787	-0.00122941	-0.00127045	-0.00386331	somatosensory
1091	0.000989618	-7.79882e-05	0.00251684	-0.00127045	-0.00255661	somatosensory
1092	9.66586e-05	-0.00100539	-0.00122941	-0.00127045	-0.00282733	somatosensory
1093	0.00167153	-0.000636871	0.00628406	0.0249498	-0.00207877	somatosensory
1094	-0.00104548	-0.00339927	-0.00122941	-0.00127045	-0.000638215	somatosensory
1095	0.00024131	-0.00289145	-0.00122941	-0.00127045	-0.00447855	somatosensory
1096	0.0034097	-0.00147881	-0.00122941	-0.00127045	-0.00344363	somatosensory
1097	-0.00151288	0.00407633	-0.00247798	-0.00127045	-0.00459172	somatosensory
1098	-0.000582208	0.0032817	-0.00122941	-0.00127045	-0.00344288	somatosensory
1099	-0.000222516	0.00383424	0.00143309	-0.00127045	-0.00471907	somatosensory
1100	-0.00138466	-0.00384178	-0.00223457	-0.00127045	-0.00580775	somatosensory
1101	-0.00120157	0.00259983	-0.00222788	-0.00127045	-0.00410316	somatosensory
1102	-0.000260884	0.00105726	-0.00283316	-0.00127045	-0.00376862	somatosensory
1103	-0.000950654	-0.00594981	-0.00122941	-0.00127045	-0.000822671	somatosensory
1104	-8.39685e-05	0.00206434	-0.00122941	-0.00127045	-0.00545205	somatosensory
1105	-0.000553747	-0.00196405	-0.00122941	-0.00127045	-0.00232241	somatosensory
1106	-0.0021918	-0.0016493	0.000136709	-0.00127045	-0.00293579	somatosensory
1107	-0.00148481	0.00662376	-0.00122941	-0.00127045	-0.00616607	somatosensory
1108	-0.000851884	-0.00396424	0.000680991	-0.00127045	-0.00251143	somatosensory
1109	-0.00012047	-0.000271419	-0.000675919	-0.00302	0.00044575	somatosensory
1110	0.000165908	0.00504967	-0.00122941	-0.00127045	-0.00175173	somatosensory
1111	1.30184e-05	-0.00418936	0.00362141	-0.00127045	-0.00483095	somatosensory
1112	-0.000644218	-0.00317518	0.000716868	-0.00127045	-0.0019678	somatosensory
1113	0.00149513	-0.000391286	-0.00122941	-0.00127045	-0.00119628	somatosensory
1114	0.00027594	-0.00288787	-0.00122941	-0.00127045	-0.00238173	somatosensory
1115	0.000536308	-0.00176585	-0.00252523	-0.00127045	4.27469e-05	somatosensory
1116	-0.00198973	0.0015216	0.00207313	-0.00127045	-0.00370171	somatosensory
1117	-0.000223806	-0.00184411	-0.00122941	-0.00127045	-0.00499406	somatosensory
1118	-0.000967739	-2.56456e-05	-0.00303563	-0.00127045	-0.00456637	somatosensory
1119	0.00113499	-0.00383647	-0.00268625	-0.00127045	-0.000373983	somatosensory
1120	-0.00154583	-0.000759638	-0.00122941	-0.00127045	-0.00344335	somatosensory
1121	0.000441274	-0.005073	-0.00122941	-0.00127045	-0.0034412	somatosensory
1122	-0.000903313	-0.0042378	-0.00122941	-0.00127045	-0.00484533	somatosensory
1123	0.000267715	-0.00605264	-0.00122941	-0.00127045	-0.00218594	somatosensory
1124	0.000395441	-0.000158868	-0.00227238	-0.00127045	-0.00277652	somatosensory
1125	-0.000937786	-0.00379616	-0.00122941	-0.00127045	-0.00520473	somatosensory
1126	-0.000810102	-0.00313503	-0.00122941	-0.00127045	-0.0064001	somatosensory
1127	-0.00309561	-0.00306172	0.00166877	-0.00127045	-0.00429595	somatosensory
1128	-0.00160168	-0.00391118	-0.00122941	-0.00127045	-0.00192179	somatosensory
1129	-0.000636135	-0.0068044	-0.00122941	-0.00127045	-0.00622976	somatosensory
1130	0.000385833	-0.0031883	0.000681554	-0.00127045	0.000284679	somatosensory
1131	-0.00164636	-0.00112798	0.00125474	-0.00127045	-0.00596505	somatosensory
1132	-0.000242444	0.0007951	-0.00122941	-0.00127045	-0.00353308	somatosensory
1133	-0.00141836	-0.000514476	0.000534778	-0.00127045	-0.00332329	somatosensory
1134	-0.00088373	-0.00346239	0.00812277	-0.00127045	-0.00875493	somatosensory
1135	-0.000527872	0.00520849	-0.00122941	-0.00127045	-0.00241724	somatosensory
1136	0.000880505	0.00334782	-0.00296143	-0.00127045	-0.00361663	somatosensory
1137	-0.00114227	-0.00227574	0.000321839	-0.00127045	-0.00198074	somatosensory
1138	0.00151036	-0.00933772	-0.00122941	-0.00127045	-0.000722616	somatosensory
1139	0.000705368	-0.000106255	-0.00122941	-0.00127045	0.00121151	somatosensory
1140	0.000540713	-0.00408296	-0.000192833	-0.00127045	-0.00234644	somatosensory
1141	0.000139655	-0.00559208	-0.00122941	-0.00127045	-0.0028087	somatosensory
1142	-0.00113831	-0.00231325	-0.00122941	-0.00127045	-0.00112233	somatosensory
1143	0.000480635	-0.000750411	-0.00122941	0.00369175	-0.000841511	somatosensory
1144	-0.000577495	-0.00274495	-0.00122941	-0.00127045	-0.000817149	somatosensory
1145	0.000565579	-0.00596113	-0.00282954	0.0100436	-0.000475905	somatosensory
1146	-0.000146373	-0.00154648	0.00612706	-0.00127045	-0.0052458	somatosensory
1147	-0.000771159	-0.007289	-0.00122941	-0.00127045	-0.00373397	somatosensory
1148	-0.00103122	-0.00611068	-0.00122941	-0.00127045	-0.00264351	somatosensory
1149	0.001044	-0.00671796	-0.00122941	-0.00127045	-0.00482346	somatosensory
1150	-0.000983295	0.00456992	-0.00122941	-0.00127045	-0.00239181	somatosensory
1151	-0.000468837	0.000750438	0.000441179	-0.00127045	-0.00155553	somatosensory
1152	0.00184969	-0.000409686	0.00384087	-0.00127045	3.84779e-05	somatosensory
1153	-0.00063038	0.00244975	-0.00122941	-0.00127045	-0.00325777	somatosensory
1154	0.000593345	-0.00148382	0.00122592	-0.00127045	-0.00183203	somatosensory
1155	0.000665102	-0.00113825	-0.00122941	0.00935999	0.000169449	somatosensory
1156	-0.00115686	-0.00235732	0.000354042	-0.00308992	-0.000823644	somatosensory
1157	-0.00120043	0.00225775	-0.00122941	-0.00229567	-0.00421021	somatosensory
1158	-0.00135421	-0.00785857	2.59672e-05	-0.00127045	-0.00424221	somatosensory
1159	0.000871965	-0.00151726	-0.00122941	-0.00127045	-0.00175761	somatosensory
1160	0.000777452	0.00220222	-0.00292881	-0.00252682	-0.00623289	somatosensory
1161	0.000567805	-0.00216398	0.0033461	-0.00127045	-0.00041563	somatosensory
1162	-0.00115897	-0.00622718	0.000344148	-0.00127045	-0.00440382	somatosensory
1163	0.000306268	-0.0049327	0.00102823	-0.00127045	-0.0034318	somatosensory
1164	-0.0026388	-0.00310931	-0.00122941	-0.00127045	-0.00299491	somatosensory
1165	-0.000264189	-0.000342505	0.00085416	-0.00127045	-0.00148281	somatosensory
1166	-0.000602934	-0.00367169	0.00147318	-0.00127045	-0.00536388	somatosensory
1167	0.00152675	-0.00677594	0.00397805	-0.00127045	-0.00278394	somatosensory
1168	-0.000224691	0.00078477	-0.00194551	-0.00127045	-0.00593286	somatosensory
1169	-0.000111286	-0.00456019	-0.0020767	-0.00127045	-0.00650112	somatosensory
1170	-0.000679354	-0.00187245	-0.00273324	-0.00127045	-0.00437574	somatosensory
1171	-0.000437017	-0.00202649	-0.00122941	-0.00127045	-0.00302259	somatosensory
1172	-0.000498562	-0.00259519	-0.00306309	-0.00127045	-0.00282692	somatosensory
1173	0.000640744	-0.00422363	-0.00122941	-0.00127045	-0.00286102	somatosensory
1174	-0.00146028	-0.00436473	-0.00122941	0.00784567	-0.00432947	somatosensory
1175	-0.000389874	-0.00310226	-0.00122941	-0.00127045	-0.00372595	somatosensory
1176	0.000289652	-0.00697911	0.00110743	-0.00127045	-0.00398197	somatosensory
1177	0.0022745	-0.0050223	0.00644669	-0.00127045	-0.00289309	somatosensory
1178	-0.000976766	-0.0025745	-0.00122941	-0.00127045	-0.00556725	somatosensory
1179	0.000617177	-0.000878707	-0.00122941	-0.00127045	-0.00478213	somatosensory
1180	-0.000505573	-0.00174838	-0.00122941	-0.00127045	-0.00363454	somatosensory
1181	-0.000350423	0.00675878	-0.00122941	-0.00385716	-0.00302968	somatosensory
1182	0.000997313	-0.00653988	-0.0028507	-0.00127045	-0.00550014	somatosensory
1183	-0.000219713	-0.00408041	0.00133098	0.0152381	-0.00449108	somatosensory
1184	-0.00144891	-0.000290251	-0.00122941	-0.00127045	-0.00336681	somatosensory
1185	-0.000819852	-0.00260169	-0.00122941	-0.00127045	-0.00371307	somatosensory
1186	-0.000450046	-0.00550051	-0.002404	-0.00127045	-0.00117498	somatosensory
1187	-0.000197908	-0.00699281	-0.00122941	-0.00127045	-0.0037416	somatosensory
1188	-0.00167201	-0.0057207	0.00110352	0.0161493	-0.00388245	somatosensory
1189	-0.000848209	-0.00303225	-0.00122941	-0.00259462	-0.00327184	somatosensory
1190	-0.000217061	0.00297989	-0.00254628	-0.00127045	0.00099601	somatosensory
1191	-0.000181641	0.000144818	-0.00122941	-0.00127045	-0.00473928	somatosensory
1192	-0.00186941	-0.00408806	-0.00310686	-0.00127045	-0.00378026	somatosensory
1193	-0.00101386	-0.00284692	-0.0035176	-0.00127045	-0.00568954	somatosensory
1194	-0.00177818	-0.00863177	-0.00122941	-0.00127045	-0.00240198	somatosensory
1195	-0.00127737	-0.00352821	-0.00241774	-0.00127045	0.000768821	somatosensory
1196	0.00219796	0.000116601	-0.00122941	-0.00241363	-0.0010821	somatosensory
1197	9.20809e-05	-0.00337266	-0.00113508	-0.00127045	-0.00218071	somatosensory
1198	-0.00127014	0.000423777	-0.00122941	-0.00127045	-0.00458747	somatosensory
1199	0.000351664	-0.00131698	-0.00122941	-0.00127045	-0.00163356	somatosensory
1200	-0.000924447	-0.00190551	-0.00122941	-0.00127045	-0.00611206	somatosensory
1201	-0.000620978	-0.00380393	0.00211948	0.0186837	-0.00456702	somatosensory
1202	-0.000571097	-0.00342489	0.00259879	-0.00127045	-0.00399281	somatosensory
1203	-0.00153711	-0.00573406	-0.00237791	-0.00127045	-0.00353794	somatosensory
1204	0.00387615	0.000553531	-0.00463479	-0.00127045	-0.000694432	somatosensory
1205	-0.000908672	-0.00543467	-0.00266065	-0.00127045	-0.00455398	somatosensory
1206	-0.00154033	-0.0061104	0.00127692	-0.00127045	-0.0012996	somatosensory
1207	-0.000701014	-0.00390835	-0.00122941	-0.00127045	-0.00159	somatosensory
1208	0.0022964	-0.0023194	-0.00122941	-0.00127045	-0.0041498	somatosensory
1209	0.000349428	-0.000738258	-0.00122941	-0.00127045	-0.00203276	somatosensory
1210	-0.000879811	-0.00540358	-0.000163364	-0.00127045	-0.0014597	somatosensory
1211	-0.000509108	-0.00716761	-0.00122941	-0.00127045	-0.00634893	somatosensory
1212	0.0015157	-0.0034021	-0.00122941	-0.00127045	-0.00322768	somatosensory
1213	-0.00103954	-0.00343186	-0.00122941	-0.00127045	-0.00482072	somatosensory
1214	0.0004623	-0.00136609	-0.00122941	-0.00127045	0.000797441	somatosensory
1215	-0.000240346	-0.00166026	-0.00122941	-0.00127045	-0.00315415	somatosensory
1216	-0.0018432	-0.00244451	-0.00222824	-0.00296606	-0.000800629	somatosensory
1217	0.00111409	-0.000331904	-0.00230931	0.00509148	-0.000374243	somatosensory
1218	-0.000371027	-0.00335676	-0.00122941	-0.00127045	-0.00158467	somatosensory
1219	0.0018134	-0.00372583	0.00152841	-0.00127045	-0.000992823	somatosensory
1220	-0.000949831	0.00160065	-0.00122941	-0.00127045	-0.00410684	somatosensory
1221	-0.000300903	-0.00255063	0.00696829	-0.0181717	-0.00386582	somatosensory
1222	0.000875895	-0.00441801	-0.00500857	-0.00127045	-0.0022443	somatosensory
1223	-0.000333896	-0.00704244	-0.00122941	-0.00127045	-0.00684475	somatosensory
1224	-0.000545901	-0.00357103	-0.000809382	-0.00127045	-0.00303936	somatosensory
1225	-0.00096617	9.8915e-06	-0.00122941	-0.00127045	0.000179625	somatosensory
1226	-0.000535289	-0.00360563	-0.00242531	-0.00433909	-0.00265774	somatosensory
1227	0.000149259	0.00172153	0.000146805	-0.00127045	-0.00216267	somatosensory
1228	0.00150676	-0.00698499	-0.00122941	-0.00127045	-0.00266498	somatosensory
1229	-0.000934722	-0.00488762	-0.00122941	-0.00127045	-0.00172337	somatosensory
1230	-0.000290922	-0.002415	-0.00122941	-0.00127045	-0.00296602	somatosensory
1231	0.000661402	-0.00716124	0.00115626	-0.00127045	-0.00242834	somatosensory
1232	-0.000258041	0.00335038	-0.000305988	-0.00127045	-0.0030092	somatosensory
1233	-0.000732216	-0.00220407	-0.00122941	-0.00127045	-0.00592632	somatosensory
1234	-8.9022e-05	-0.000909853	-0.00122941	-0.00127045	-0.00330461	somatosensory
1235	-0.000695635	0.00227063	0.000495677	-0.00127045	0.00141858	somatosensory
1236	0.000291249	-0.00623831	-0.00122941	-0.00127045	-0.00236231	somatosensory
1237	-0.000685956	-0.0034543	-0.00122941	-0.00127045	-0.00154161	somatosensory
1238	0.000126437	0.0012367	0.00505321	0.00808237	-0.00244342	somatosensory
1239	-0.000108252	0.00742333	0.000270964	-0.00127045	-0.00448146	somatosensory
1240	-3.31342e-06	0.00334151	-0.00263283	-0.00127045	-0.00174992	somatosensory
1241	-0.000523222	-0.00459514	-0.00122941	-0.00127045	-0.000864326	somatosensory
1242	-0.000381293	-0.00133099	-0.00122941	-0.00127045	-0.00620754	somatosensory
1243	-5.71514e-05	-0.00324946	-0.00122941	-0.00127045	-0.00270038	somatosensory
1244	0.000281122	0.00063029	-0.00122941	-0.00127045	-0.00268376	somatosensory
1245	-0.00040566	-0.00660843	-0.00122941	0.00338227	-0.00376302	somatosensory
1246	-0.00159241	-0.00115804	-0.00122941	-0.00127045	-0.00414676	somatosensory
1247	0.000538535	0.00229203	-0.00122941	-0.00127045	0.000808	somatosensory
1248	-0.000730066	0.00472114	-0.00262439	-0.00127045	-0.0036618	somatosensory
1249	8.19401e-05	-0.00402237	0.0141496	-0.00127045	-0.00289771	somatosensory
1250	0.00195583	-0.000969558	0.00267831	-0.00127045	-0.00324152	somatosensory
1251	-0.000524388	-0.000854448	-0.00122941	-0.00127045	-0.00487989	somatosensory
1252	-0.000640652	0.00170965	0.00487724	-0.00127045	-0.00148475	somatosensory
1253	0.000441594	0.00688742	0.000858653	-0.00127045	0.0022635	somatosensory
1254	0.000279027	-0.00307279	0.000648023	0.0254886	-0.00269791	somatosensory
1255	0.00102119	-0.00282818	-0.00122941	-0.00127045	-0.00281272	somatosensory
1256	0.000292268	0.000285971	0.000496897	-0.00127045	-0.00564631	somatosensory
1257	-0.001229	0.012396	0.00149579	-0.00127045	-0.00365196	somatosensory
1258	-0.000763827	0.00569865	-0.00122941	-0.00127045	-0.00347981	somatosensory
1259	0.00169026	-0.00875967	-0.00122941	-0.00127045	-0.0038945	somatosensory
1260	-0.00140174	-0.0019703	0.00170923	-0.00127045	-0.00397101	somatosensory
1261	-0.00150279	-0.00648084	-0.00122941	0.0162226	-0.00333714	somatosensory
1262	-0.00100915	-0.0041752	-0.00122941	-0.00127045	-0.00121001	somatosensory
1263	-0.000987564	-0.00635219	-0.00122941	-0.00127045	-0.00484987	somatosensory
1264	-0.00154788	-0.00544557	-0.00150488	-0.00127045	-0.00394991	somatosensory
1265	0.00214288	-0.000596245	-0.00122941	-0.00127045	-0.00114491	somatosensory
1266	-0.000353721	-0.00412118	-0.00274439	-0.00127045	-0.00419962	somatosensory
1267	-0.00178489	-0.00221138	-0.00122941	-0.00127045	-0.00485239	somatosensory
1268	-0.00114932	0.00330867	0.00161319	-0.00127045	-0.00256649	somatosensory
1269	1.65318e-06	0.00121913	-0.00289435	-0.00127045	-0.00200172	somatosensory
1270	-0.00130573	-0.00289289	-0.00122941	-0.00127045	-0.00362994	somatosensory
1271	-0.00217879	0.00152356	0.00150046	-0.00127045	-0.00280994	somatosensory
1272	-0.000520722	0.00231552	0.00249386	-0.00127045	-0.00524613	somatosensory
1273	0.000649776	-0.00100673	-0.00122941	-0.00127045	9.21709e-05	somatosensory
1274	-0.000937041	-0.00156877	0.00140174	-0.00127045	-0.000259351	somatosensory
1275	-0.0017104	-0.00596567	-0.00122941	-0.00127045	-0.00264793	somatosensory
1276	-0.00129935	-0.00435757	-0.00313817	-0.00127045	-0.00511579	somatosensory
1277	-0.00107698	-0.00491874	-0.00269288	-0.00127045	-0.00533692	somatosensory
1278	-0.000735041	-0.000695935	-0.00200263	-0.00127045	-9.65053e-05	somatosensory
1279	-0.000568028	0.00428336	-0.00224163	-0.00127045	-0.00162059	somatosensory
1280	0.00244473	-7.3425e-05	-0.00122941	-0.00127045	-0.000789567	somatosensory
1281	-0.000825675	-0.000179775	-0.00383744	-0.00127045	-0.00413928	somatosensory
1282	-0.00110891	-0.00138739	-0.00295422	-0.00127045	-0.000307087	somatosensory
1283	-0.000589676	-0.000987696	-0.00122941	-0.00127045	-0.00115954	somatosensory
1284	-3.74959e-06	0.000342485	-8.03158e-05	-0.00127045	-0.00078988	somatosensory
1285	0.00227791	-0.00458756	-0.00192056	-0.00127045	-0.0008318	somatosensory
1286	0.00113297	-0.00113646	-0.00238909	-0.00127045	-0.000107937	somatosensory
1287	0.000176678	0.00342299	-0.00122941	-0.00127045	-0.00505105	somatosensory
1288	0.000209791	-0.00398024	-0.00294229	0.00803534	-0.00273063	somatosensory
1289	-0.000665087	-0.00250776	-0.00122941	-0.00127045	-0.00115369	somatosensory
1290	0.00259977	-0.00371424	-0.00499224	-0.00127045	-0.000266927	somatosensory
1291	-0.00133778	0.00186834	-0.00122941	-0.00293709	-0.00153591	somatosensory
1292	-0.00124747	-0.00478302	-0.00294627	-0.00127045	-0.00383941	somatosensory
1293	-0.00151018	0.00757935	-0.0027855	-0.00127045	-0.00333472	somatosensory
1294	0.00217081	-0.00524822	-0.00122941	-0.00127045	-0.00278537	somatosensory
1295	0.000135284	-0.00217988	0.00131722	-0.00127045	-0.000581411	somatosensory
1296	8.52064e-05	-0.00118123	-0.00122941	-0.00127045	-0.000454471	somatosensory
1297	-0.00142706	-0.00174772	-0.00234184	-0.00127045	-0.00595444	somatosensory
1298	-0.00101885	-0.00350274	-0.00342704	-0.00127045	-0.00275927	somatosensory
1299	0.000488694	-0.00191255	-0.00122941	-0.00127045	-0.00575797	somatosensory
1300	-0.00103971	-0.00227974	0.00063056	-0.00127045	-0.00270814	somatosensory
1301	0.000837737	-0.00110096	0.00169731	-0.00127045	-0.00148868	somatosensory
1302	-0.00161161	-0.0011695	-0.00122941	-0.00127045	-0.00451125	somatosensory
1303	-5.73357e-05	-0.00716076	-0.00122941	-0.00127045	-0.00478888	somatosensory
1304	-0.00106024	-0.0076548	-0.00122941	-0.00127045	-0.00541753	somatosensory
1305	0.00112733	-0.0066309	-0.00122941	-0.00127045	-0.00325356	somatosensory
1306	-0.00130583	0.00501671	0.00179327	0.0155541	-0.00389734	somatosensory
1307	0.00063186	-0.00301026	-0.00122941	-0.00127045	-0.000994363	somatosensory
1308	-0.000106825	-0.000448865	-0.00122941	-0.00127045	5.20997e-05	somatosensory
1309	-0.000939437	0.0039939	-0.00122941	-0.00127045	-0.0018153	somatosensory
1310	-0.00101784	-0.00267814	-0.00122941	-0.00127045	-0.00550424	somatosensory
1311	-0.000449136	-0.0025525	0.000595317	-0.00127045	-0.00618715	somatosensory
1312	0.000956258	0.000861747	-0.00267252	-0.00127045	-0.00613643	somatosensory
1313	0.00278817	-0.0027552	-0.00122941	-0.00127045	-0.0036985	somatosensory
1314	-0.000409561	0.00286541	-0.00122941	-0.00127045	-0.00392504	somatosensory
1315	-0.000898931	-0.00164393	-0.00122941	-0.00127045	0.000790955	somatosensory
1316	-0.000649406	-0.00262251	-0.00122941	-0.00127045	-0.00436905	somatosensory
1317	-0.00170653	-0.00900743	-0.00122941	-0.00127045	-0.0053568	somatosensory
1318	-0.000308306	0.000207375	0.00086534	-0.00302462	-0.0056353	somatosensory
1319	-0.000556398	-0.00133328	-0.00122941	-0.00127045	-0.00475007	somatosensory
1320	-0.000263711	-0.00191673	-0.00122941	-0.00127045	-0.00168223	somatosensory
1321	-0.00136418	-0.00403629	-0.00122941	-0.00127045	-0.00355084	somatosensory
1322	-0.000541676	0.00205935	-0.00395974	-0.00127045	-0.00392852	somatosensory
1323	0.000589577	0.00240739	-0.00122941	-0.00127045	3.01539e-05	somatosensory
1324	-0.000472028	-0.00101689	-0.00262062	-0.00127045	-0.00303108	somatosensory
1325	-0.000858839	-0.00186072	-0.00122941	-0.00127045	-0.00505925	somatosensory
1326	0.00209473	0.00174903	0.00180149	0.00810449	0.00813186	somatosensory
1327	0.000174399	-0.00586992	-0.00122941	-0.00127045	-0.00327173	somatosensory
1328	0.000669805	0.00224587	-0.00258301	-0.00127045	0.00158953	somatosensory
1329	-0.00110444	0.00115806	-0.00122941	-0.00127045	-0.00241522	somatosensory
1330	-0.00128267	-0.00163093	-0.00345674	-0.00127045	-0.006984	somatosensory
1331	-0.000532313	-0.00271247	0.00235996	-0.00127045	-0.00263782	somatosensory
1332	-0.00114286	-0.0014326	-0.00249107	-0.00127045	-0.00605979	somatosensory
1333	0.0018686	-0.00294409	0.00226562	-0.00127045	-0.00188397	somatosensory
1334	0.0001809	-0.00363228	-0.00122941	-0.00127045	-0.0028615	somatosensory
1335	0.000907369	0.000552402	-0.00122941	-0.00127045	-0.002582	somatosensory
1336	-0.000819818	-0.000905744	-0.00122941	-0.00127045	-0.00556387	somatosensory
1337	-0.00139294	-0.000817789	0.00280219	0.00996125	-0.00327994	somatosensory
1338	0.00113904	-0.00444359	-0.00211588	-0.00127045	6.11862e-05	somatosensory
1339	-0.000777978	-0.00647409	-0.00122941	-0.00127045	-0.0044461	somatosensory
1340	-0.000458154	0.000412143	-0.00122941	-0.00127045	-0.00511403	somatosensory
1341	-0.000662395	0.00613323	0.00119295	-0.00273291	-0.00754673	somatosensory
1342	-0.000306579	-0.00457881	-0.00122941	-0.00127045	-0.00478711	somatosensory
1343	-0.000599861	0.000518803	0.0020673	-0.00127045	-0.00444341	somatosensory
1344	-0.000568279	-0.00294222	-0.00122941	-0.00127045	-0.00331909	somatosensory
1345	-0.00127694	-0.000686638	-0.00122941	-0.00127045	-0.00276898	somatosensory
1346	-0.000603751	-0.00238376	-0.00122941	-0.00127045	-0.00263576	somatosensory
1347	-0.00158968	-0.00559806	-0.00122941	0.0090397	-0.00481046	somatosensory
1348	-0.00127055	-0.00322743	-0.00122941	-0.00127045	-0.00314967	somatosensory
1349	-0.000347782	0.00317149	-0.00238516	-0.00127045	-0.00291727	somatosensory
1350	-0.000977413	-0.00419135	-0.00122941	-0.00127045	-0.00616149	somatosensory
1351	-2.71761e-05	-0.00325443	0.00238474	-0.00127045	-0.00436927	somatosensory
1352	-0.0012034	-0.00309558	-0.00122941	0.00726139	-0.00488791	somatosensory
1353	-0.00156745	-0.00492171	-0.00122941	-0.00127045	-0.0049527	somatosensory
1354	-0.000614696	-0.000447851	0.00341069	-0.00127045	-0.000526762	somatosensory
1355	0.000896784	-0.00494328	0.00234835	-0.00127045	-0.00362289	somatosensory
1356	-0.00114068	-0.00450301	-0.00122941	-0.00127045	-0.0046952	somatosensory
1357	-0.0016038	-0.00429897	-0.00122941	-0.00127045	-0.00483898	somatosensory
1358	-0.00185652	-0.000859616	-0.00122941	-0.00127045	-0.0045057	somatosensory
1359	-0.00115253	-0.000957184	-0.00122941	-0.00127045	-0.00319614	somatosensory
1360	0.000998465	-0.00502137	0.00111992	-0.00127045	0.00147752	somatosensory
1361	0.000295785	-0.0044082	-0.00122941	0.00930884	-0.00719011	somatosensory
1362	-0.000564284	-0.00266155	-0.00259312	-0.00127045	0.00108254	somatosensory
1363	0.00298826	-0.00239167	0.000891373	-0.00127045	-0.00138523	somatosensory
1364	-0.00123687	-0.00971335	-0.00122941	-0.00424861	-0.00398263	somatosensory
1365	0.000934567	-0.00264677	-0.000890202	-0.00127045	-0.00360872	somatosensory
1366	-0.000428264	-0.00649841	-0.00122941	-0.00127045	-0.0051032	somatosensory
1367	-0.00106726	-0.000560029	0.000554455	0.0123312	-0.002559	somatosensory
1368	-0.000807838	-0.00271103	-0.00122941	-0.00127045	-0.00122411	somatosensory
1369	-0.000790074	0.000706759	-0.00122941	-0.0191132	-0.00334401	somatosensory
1370	-0.000460854	0.00159143	0.0022332	-0.00127045	-0.00232442	somatosensory
1371	-0.000685942	-0.00471135	-0.00122941	-0.00127045	-0.0022396	somatosensory
1372	-0.000794482	-0.00269524	0.00261548	-0.00127045	-0.00381261	somatosensory
1373	1.04309e-05	0.00410809	-0.00162108	-0.00127045	-0.000490998	somatosensory
1374	-0.000445748	-0.00626499	-0.00122941	-0.00127045	-0.00564435	somatosensory
1375	-0.00159527	-0.00293542	-0.00122941	-0.00127045	-0.000599149	somatosensory
1376	0.00131003	0.00287672	-0.00122941	-0.00127045	-0.00223638	somatosensory
1377	3.78408e-05	-0.00272809	-0.00238078	-0.00127045	-0.0023173	somatosensory
1378	0.00052668	-0.00504547	-0.00122941	-0.00127045	-0.00207276	somatosensory
1379	0.00133191	-0.0027062	-0.00122941	-0.00127045	-0.00566211	somatosensory
1380	0.00138453	0.0020178	-0.0023012	-0.00127045	-0.00182873	somatosensory
1381	0.00160242	-0.00161417	-0.00279075	-0.00127045	-0.00492602	somatosensory
1382	-9.56018e-05	-0.00313685	-0.00122941	-0.00127045	-0.0067042	somatosensory
1383	0.000126824	-0.00292044	-0.00122941	-0.00227363	-0.00470698	somatosensory
1384	0.00115876	0.00200359	-0.0032211	-0.00127045	-0.00086881	somatosensory
1385	-0.00120112	-0.00202198	0.0110758	-0.00127045	-0.0037415	somatosensory
1386	-0.00111563	-0.00071176	-0.00122941	-0.00127045	-0.0036429	somatosensory
1387	-0.00091995	-0.0017334	-0.00307739	-0.00127045	-0.00448228	somatosensory
1388	-6.5168e-06	0.00154596	-0.00122941	-0.00127045	-0.00318438	somatosensory
1389	-0.000622335	-0.00548702	0.000463849	-0.00127045	-0.00524277	somatosensory
1390	0.00131789	-0.0023208	0.00107859	-0.00127045	0.0032547	somatosensory
1391	-0.000178326	0.0020713	-0.00122941	-0.00127045	-0.00409289	somatosensory
1392	-0.000110528	-0.00407154	0.00216142	-0.00127045	-0.00262447	somatosensory
1393	0.000875255	-0.00325707	-0.00250759	-0.00316287	-0.00324864	somatosensory
1394	3.57216e-05	-0.0016352	0.00411957	-0.00127045	-0.000398611	somatosensory
1395	0.000813678	-0.00167863	-0.00122941	-0.00127045	-0.00649484	somatosensory
1396	-0.0015089	0.00265392	0.00132965	-0.00127045	-0.00339805	somatosensory
1397	0.00240102	0.00219362	-0.00270711	-0.00127045	0.000717771	somatosensory
1398	-7.85178e-05	-0.00116204	-0.00122941	-0.00127045	-0.00364774	somatosensory
1399	-0.00113061	-0.00808957	-0.00122941	-0.00127045	-0.00337098	somatosensory
1400	-0.000262899	-0.00477449	0.00129539	-0.00127045	-0.00361666	somatosensory
1401	-0.000609622	-7.50499e-06	-0.00269604	-0.00127045	-0.00391488	somatosensory
1402	-0.00181191	-0.00592785	0.00486303	-0.00127045	-0.00211	somatosensory
1403	0.00164467	-0.0035893	-0.00122941	-0.00127045	-0.00610988	somatosensory
1404	-0.00131293	0.0013951	-0.00251102	-0.00127045	-0.00304314	somatosensory
1405	-0.00102745	-0.00272371	0.0020403	-0.00127045	-0.00304725	somatosensory
1406	-0.000614029	-0.00121191	-0.00122941	-0.00127045	-0.00163796	somatosensory
1407	-0.00162609	-0.00246391	-0.00129853	-0.00127045	-0.00425986	somatosensory
1408	-0.00122035	0.00159762	-0.00122941	-0.00127045	-0.00249726	somatosensory
1409	-0.000677721	0.00403393	-0.00370125	-0.00127045	-0.00237051	somatosensory
1410	8.68073e-05	-0.00528372	-0.00315606	-0.00127045	-0.00438186	somatosensory
1411	-0.00173542	-0.00606089	-0.00122941	-0.00127045	-0.00261895	somatosensory
1412	0.00121354	0.000274176	-0.00298242	-0.00127045	-0.0031601	somatosensory
1413	-0.000754924	-0.000209061	0.00232116	-0.00127045	-0.00509106	somatosensory
1414	-0.00142777	-0.0012974	-0.00122941	-0.00127045	-0.00612408	somatosensory
1415	-0.00131589	-0.00214839	0.000374478	-0.00127045	-0.00279516	somatosensory
1416	-0.000873673	0.0101486	-0.00122941	-0.00127045	-0.00118929	somatosensory
1417	-3.57091e-05	-0.00101261	-0.00234778	-0.00127045	-0.00395179	somatosensory
1418	0.000160469	-0.00337301	0.00248068	-0.00127045	-0.00243945	somatosensory
1419	-0.000888242	-0.00317892	0.00458566	-0.00127045	-0.00686137	somatosensory
1420	-0.00025612	-0.00592981	0.00184721	-0.00127045	-0.00394421	somatosensory
1421	-0.00238285	-0.00160906	-0.00122941	-0.00127045	-0.00570633	somatosensory
1422	-0.000139593	-0.00511695	-0.00122941	-0.00127045	-0.00234377	somatosensory
1423	-0.00119321	-0.00307528	0.00123008	-0.00127045	-0.00424963	somatosensory
1424	-0.00188326	-0.00174374	-0.00122941	-0.00127045	-0.000494717	somatosensory
1425	-0.00133808	-0.00506858	-0.00133097	-0.00127045	-0.00229662	somatosensory
1426	-0.00218411	0.000605363	-0.00122941	-0.00265894	-8.21095e-05	somatosensory
1427	-0.00213133	0.00427926	-0.00240822	-0.00127045	-0.00510873	somatosensory
1428	-0.000811417	-0.00397863	-0.00122941	-0.00127045	-0.00374523	somatosensory
1429	-0.000642168	-0.00221743	0.000282209	-0.00127045	-0.0060097	somatosensory
1430	-0.000680136	-0.00562749	-0.00122941	-0.00127045	-0.00350109	somatosensory
1431	-0.00072814	0.00564788	-0.00122941	-0.00127045	-0.00480658	somatosensory
1432	-0.00131171	-0.00415097	-0.00122941	-0.00127045	-0.00447518	somatosensory
1433	-0.0011152	-0.00288894	-0.00122941	-0.00127045	-0.00514146	somatosensory
1434	0.000319241	0.00220481	-0.00122941	-0.00127045	-0.000286004	somatosensory
1435	-6.93781e-05	-0.00269486	-0.00264044	0.00971446	-0.00661371	somatosensory
1436	0.000804071	-0.00315809	-0.00122941	-0.00127045	-0.00477472	somatosensory
1437	-0.0014484	-0.00655508	-0.00122941	-0.00127045	-0.00361093	somatosensory
1438	-0.000810923	-0.00676037	-0.000839611	0.00865157	-0.00240621	somatosensory
1439	-0.00156628	-0.00356375	0.000409565	-0.00127045	-0.0045497	somatosensory
1440	0.000301155	0.00441484	0.00630573	-0.00127045	-0.000854101	somatosensory
1441	0.000911514	8.69076e-05	-0.00122941	-0.00127045	2.15886e-05	somatosensory
1442	0.000212075	0.00188275	-0.00122941	-0.00283127	-0.0018097	somatosensory
1443	-0.000538788	7.49504e-05	0.00164174	-0.00127045	0.000194818	somatosensory
1444	-0.00171807	-0.00615219	-0.00122941	-0.00127045	-0.00575011	somatosensory
1445	-5.34435e-05	-0.00293805	-0.0029082	-0.00127045	-0.00117139	somatosensory
1446	-0.00130105	-0.00916599	-0.000106636	-0.00290792	-0.00500057	somatosensory
1447	0.00235595	0.000538095	-0.00122941	-0.00127045	-0.00215401	somatosensory
1448	-7.99104e-05	-0.000270086	0.00338595	-0.00306962	-0.00241726	somatosensory
1449	-0.000679026	0.0020941	-0.00117863	-0.00127045	-0.000639608	somatosensory
1450	-0.000952333	0.00225854	-0.00122941	-0.00127045	-0.00436037	somatosensory
1451	0.000259147	0.000853932	-0.000191361	-0.00127045	-0.00161808	somatosensory
1452	0.000341882	0.00544769	-0.00122941	-0.00127045	0.00142684	somatosensory
1453	0.00170781	0.00176579	-0.0030878	-0.00127045	-0.000570993	somatosensory
1454	-0.00168157	-0.00527618	0.000896993	-0.00127045	-0.000613094	somatosensory
1455	-0.000561617	-0.00242686	-0.00122941	-0.00127045	-0.00334906	somatosensory
1456	0.000241515	0.0034348	-0.00240283	-0.00127045	-0.00213262	somatosensory
1457	0.000492888	0.00512308	-0.00122941	-0.00127045	-0.00324678	somatosensory
1458	-0.000289738	-0.00134889	-0.00122941	-0.00127045	-0.00591517	somatosensory
1459	-0.000421174	-0.00231766	0.000599055	-0.00127045	-0.0069437	somatosensory
1460	-0.000613835	-0.00410031	-0.00122941	-0.00127045	-0.00331122	somatosensory
1461	-0.000907387	-0.00176103	0.00355189	-0.00127045	-0.00569471	somatosensory
1462	-0.00169257	-0.00333553	0.00234189	-0.00127045	-0.00548779	somatosensory
1463	-0.0016911	-4.53198e-05	-0.00122941	-0.00127045	0.000842972	somatosensory
1464	-0.000726735	-0.00325554	-0.00122941	-0.00127045	-0.0033138	somatosensory
1465	-0.000971761	-0.0041523	-0.00122941	-0.00127045	-0.00623706	somatosensory
1466	-0.000468016	-0.00141518	0.00066645	-0.00127045	-3.46735e-05	somatosensory
1467	-0.00213645	-8.74573e-05	-0.0021024	-0.00127045	-0.00174716	somatosensory
1468	0.00056098	-0.00319835	-0.00307267	-0.00127045	-0.00365425	somatosensory
1469	-0.000325875	-0.00659874	0.00243679	0.0139843	-0.00640753	somatosensory
1470	-0.00105459	-0.00599278	-0.00122941	-0.00127045	-0.00206315	somatosensory
1471	-0.00143834	0.00309598	-0.00122941	-0.00127045	-0.00282799	somatosensory
1472	0.00614601	0.00161935	-0.00346479	-0.00127045	0.00214439	somatosensory
1473	-1.52715e-05	-0.00113732	-0.00314083	-0.00127045	-0.00145334	somatosensory
1474	-0.00104941	-0.000278265	-0.00256656	-0.00127045	-0.00444568	somatosensory
1475	0.000544222	-0.00218226	-0.00348845	-0.00127045	0.0015916	somatosensory
1476	-0.000430143	-0.00232027	-0.00122941	-0.00127045	-0.00669305	somatosensory
1477	-0.00075546	-0.00386089	-0.00122941	-0.00127045	-0.00222156	somatosensory
1478	0.000401707	0.00167035	0.000132024	-0.00127045	-0.00300308	somatosensory
1479	-0.00060132	0.0048558	-0.00122941	-0.00127045	0.0015075	somatosensory
1480	-0.00127475	-0.00791749	-0.00122941	-0.00127045	-0.00219081	somatosensory
1481	-0.00102338	0.00288504	-0.000181466	-0.00127045	-0.00471471	somatosensory
1482	-0.00146439	-0.00261261	6.42584e-05	-0.00127045	-0.00229285	somatosensory
1483	-0.000230896	-0.00678005	-0.00122941	-0.00127045	-0.00543849	somatosensory
1484	0.000479555	0.00216931	-0.00368362	-0.00127045	-0.0032556	somatosensory
1485	0.000204631	-0.00609196	-0.0021509	-0.00127045	-0.000826896	somatosensory
1486	0.00127222	-0.00101108	0.00522744	-0.00127045	-0.00215741	somatosensory
1487	-0.000186375	-0.00706946	-0.00122941	0.00751193	-0.00507023	somatosensory
1488	0.00116638	-0.00363542	0.00350556	-0.00127045	-0.00539165	somatosensory
1489	-0.000599499	-0.00238361	-0.00122941	-0.00127045	-0.00290145	somatosensory
1490	-0.000785105	-0.00363684	-0.00122941	-0.00127045	0.00100088	somatosensory
1491	-0.00113085	-0.00534769	-0.00122941	-0.00127045	-0.00476268	somatosensory
1492	-0.000938107	0.000669338	-0.00122941	-0.00127045	-0.00430056	somatosensory
1493	-0.000429289	-0.00467144	-0.00122941	-0.00127045	-0.00282187	somatosensory
1494	-0.00110899	-0.00529204	-0.00122941	-0.00127045	-0.0034906	somatosensory
1495	0.000206758	-1.20429e-05	-0.00246152	-0.00127045	-0.00377524	somatosensory
1496	-0.000271864	0.000950025	-0.00122941	-0.00127045	-0.00561514	somatosensory
1497	0.000859478	0.00153072	-0.00253101	-0.00127045	-0.00262112	somatosensory
1498	-0.000827663	-0.00227986	-0.00122941	-0.00127045	-0.00405093	somatosensory
1499	-0.00124158	0.00337463	-0.0036002	-0.00127045	-0.00304003	somatosensory
1500	0.000232777	-0.0017269	0.00462323	-0.00127045	-0.00227906	somatosensory
1501	-0.00165355	0.00166996	-0.00122941	-0.00127045	0.00016919	somatosensory
1502	-0.000756854	-0.00501431	-0.00211044	-0.00127045	-0.00345335	somatosensory
1503	-0.000885825	-0.00684813	0.0040734	0.011839	-0.00262191	somatosensory
1504	0.000232083	0.000772754	-0.00303315	-0.0170848	0.000855487	somatosensory
1505	0.00123978	-0.00155755	0.00145012	-0.00127045	-0.00231298	somatosensory
1506	0.00170909	0.00162641	0.00220431	-0.00127045	0.00105691	somatosensory
1507	-0.00197885	-0.00164066	0.00053181	-0.00127045	-0.00128161	somatosensory
1508	-0.000600328	0.00142776	-0.00122941	0.00873651	-0.00349206	somatosensory
1509	0.000476195	0.000789114	-0.00122941	-0.00127045	0.00264116	somatosensory
1510	-0.0018927	0.000612329	0.00700097	-0.00127045	-0.00386451	somatosensory
1511	-0.000753922	-0.00505044	-0.00122941	-0.00127045	-0.00540899	somatosensory
1512	-0.00024499	-0.00106096	-0.00122941	0.00679985	-0.00377921	somatosensory
1513	0.00211125	-0.00518544	-0.00122941	-0.00127045	-0.00250047	somatosensory
1514	-0.000995246	0.00126312	-0.00265265	-0.00127045	-0.00126481	somatosensory
1515	-0.000139753	-0.00321207	-0.00122941	-0.00127045	-0.00414946	somatosensory
1516	-0.000769471	-0.00191116	-0.00122941	-0.00127045	-0.00523614	somatosensory
1517	0.000700376	-0.0021117	-0.00213768	-0.00127045	-0.00360507	somatosensory
1518	-0.000914067	-0.00100453	-0.00122941	-0.00127045	-0.000294072	somatosensory
1519	3.50357e-05	0.000626712	-0.00122941	-0.00127045	-0.00221051	somatosensory
1520	0.00064543	-2.76917e-05	-0.00308464	-0.00127045	-0.00360095	somatosensory
1521	-0.000554151	0.000907412	0.0028158	-0.00127045	-0.0026219	somatosensory
1522	0.000432314	-0.00275231	0.00242792	-0.00127045	-0.00306712	somatosensory
1523	-0.000453973	0.00165669	-0.00122941	-0.00127045	-0.00248739	somatosensory
1524	-0.0010966	-0.004329	0.00169234	-0.00127045	-0.00600817	somatosensory
1525	-0.000681964	-0.00325417	-0.00122941	-0.00127045	-0.00146319	somatosensory
1526	0.000871154	-0.00667129	-0.00122941	-0.00127045	-0.00327794	somatosensory
1527	-0.0014132	0.000486129	0.0107883	-0.00127045	-0.00295161	somatosensory
1528	-0.000649424	-0.00703077	-0.00122941	-0.00127045	-0.00380737	somatosensory
1529	-0.000568265	-0.00257736	-0.00122941	-0.00127045	-0.00339994	somatosensory
1530	0.00246341	0.000368353	-0.00268037	-0.00127045	-0.00341738	somatosensory
1531	-0.000142409	0.00292792	-0.00122941	-0.00127045	-0.00505224	somatosensory
1532	-0.000965035	-0.00258534	-0.00122941	-0.00127045	-0.00482825	somatosensory
1533	-0.000326605	-0.00422204	-0.00122941	-0.00127045	-0.000422064	somatosensory
1534	3.18709e-05	-0.000775331	0.001225	-0.00326122	-0.00511072	somatosensory
1535	-0.000969547	-0.00290016	-0.00122941	-0.00127045	-0.00218202	somatosensory
1536	-0.00146302	-0.000593411	-0.00122941	-0.00127045	-0.00526202	somatosensory
1537	-0.00196413	0.00109483	-0.00272282	-0.00127045	-0.00393897	somatosensory
1538	-0.000281642	0.000389518	-0.00122941	-0.00127045	-0.00166358	somatosensory
1539	9.72027e-05	-0.00729044	-0.00234692	-0.00127045	-0.00315	somatosensory
1540	0.000766877	0.00105663	0.00144151	-0.00127045	-0.00398946	somatosensory
1541	-0.000697241	-0.0030024	0.000146866	-0.00127045	-0.00320075	somatosensory
1542	-0.000898917	-0.00222862	-0.00122941	-0.00127045	-0.00574324	somatosensory
1543	-0.000533232	-0.0044088	-0.00122941	-0.00127045	-0.000136463	somatosensory
1544	-0.000460252	-0.00612887	-0.00256482	-0.00127045	-0.00588823	somatosensory
1545	-0.000772196	0.0055192	-0.00122941	-0.00127045	-0.00414432	somatosensory
1546	0.00217971	-0.00944364	0.000891813	-0.00127045	0.000319102	somatosensory
1547	-0.00157095	0.00300195	-0.00250414	-0.00127045	-0.000553546	somatosensory
1548	-0.00177534	0.000506482	-0.000643434	-0.00127045	-0.00223139	somatosensory
1549	-0.000880037	-0.00729143	-0.00286714	0.00533985	-0.00498824	somatosensory
1550	-0.000526479	-0.00165639	-0.00151443	-0.00127045	0.000966985	somatosensory
1551	-0.000368253	-0.00141635	0.00307077	-0.00127045	-0.000353672	somatosensory
1552	-0.000331394	-0.000730624	-0.00122941	-0.00127045	-0.00133829	somatosensory
1553	-0.0014855	-0.00212422	-0.00122941	-0.00127045	-0.00597123	somatosensory
1554	0.000389228	-0.000476567	0.000290852	-0.00127045	-0.00541749	somatosensory
1555	-0.000924228	-0.000979927	-0.00122941	-0.00127045	-0.00350061	somatosensory
1556	0.000681913	0.00376519	-0.00122941	-0.00127045	-0.00343601	somatosensory
1557	-6.80552e-05	-0.009392	0.000177331	-0.00127045	-0.00451052	somatosensory
1558	-0.000949707	-0.0075599	-0.00122941	0.00812842	-0.00459791	somatosensory
1559	-0.000346755	-0.00449212	-0.0037918	-0.00127045	-0.00587918	somatosensory
1560	0.00010404	0.0074673	-0.00122941	-0.00127045	-0.00271824	somatosensory
1561	0.000610955	-0.00423595	-0.000461836	-0.00127045	-0.00164419	somatosensory
1562	-0.00038589	-0.00444915	-0.00122941	-0.00127045	-0.00248031	somatosensory
1563	-0.00114662	-0.00567501	-0.00122941	-0.00127045	-0.00251723	somatosensory
1564	0.00171142	0.00194383	-0.00122941	-0.00127045	-0.00438248	somatosensory
1565	-0.000379796	-0.00717562	-0.00291358	-0.00127045	-0.00254683	somatosensory
1566	-0.00109142	0.00214276	-0.00259289	-0.00127045	-0.00504318	somatosensory
1567	0.0012703	-0.00377567	-0.00302611	-0.00127045	-0.00421671	somatosensory
1568	0.00113368	0.00337693	-0.00187815	-0.00127045	-0.000975375	somatosensory
1569	0.000607411	-0.000158922	-0.00122941	-0.00127045	0.0018912	somatosensory
1570	-0.00113791	0.00517109	-0.00122941	0.0157305	-0.00730008	somatosensory
1571	-0.00181694	-0.00708993	0.000374043	0.0131228	-0.00302269	somatosensory
1572	-0.000883307	-0.00603714	0.00455755	-0.00127045	-0.00407541	somatosensory
1573	-0.00100413	-0.000909399	-0.00249639	-0.00127045	-0.00550552	somatosensory
1574	-0.000485574	-0.00564098	-0.00122941	-0.00127045	-0.00597026	somatosensory
1575	-0.000261949	-0.00128098	-0.00268967	0.0107798	-0.00295093	somatosensory
1576	-0.000158719	-0.00246284	0.00054562	-0.00127045	-0.00354289	somatosensory
1577	-0.00105219	-0.00464685	0.00283544	-0.00127045	-0.00157398	somatosensory
1578	-2.01207e-05	-0.00912008	-0.00122941	-0.00127045	-0.00513446	somatosensory
1579	-0.00121211	-0.00468846	-0.00122941	-0.00127045	-0.00207373	somatosensory
1580	0.000592841	-0.00302577	-0.00122941	-0.00127045	-0.00229002	somatosensory
1581	0.00207293	0.00468013	0.00246701	-0.00127045	0.000227144	somatosensory
1582	-0.000611231	-0.00703538	0.000873629	-0.00127045	-0.000995268	somatosensory
1583	-0.000166783	0.000463558	-0.00220835	-0.00127045	-0.00236881	somatosensory
1584	0.00239838	-0.00241191	7.56745e-05	-0.00127045	-0.00303573	somatosensory
1585	-0.000233409	-0.00446942	0.00430342	-0.00127045	-0.00369131	somatosensory
1586	-0.000240839	-0.00271584	-0.00122941	-0.00127045	-0.00337646	somatosensory
1587	-0.000479413	0.000866814	-0.00122941	-0.00127045	-0.00474096	somatosensory
1588	0.00082517	-0.00417443	0.0036474	-0.00127045	-0.00210111	somatosensory
1589	0.000252889	0.00336491	0.00149084	-0.00127045	0.00053601	somatosensory
1590	-0.00100763	-0.000567307	-0.00122941	-0.00127045	-0.00612965	somatosensory
1591	-0.00152557	-0.0064188	-0.00122941	-0.00127045	-0.00563018	somatosensory
1592	-0.000745763	-0.00251847	0.000306143	-0.00127045	-0.00344612	somatosensory
1593	-0.000115361	-0.00375841	-0.00282461	-0.00127045	-0.0042462	somatosensory
1594	-0.00114197	-0.00425667	-0.00122941	-0.00127045	-0.00369712	somatosensory
1595	0.000313614	-0.0025834	-0.00122941	-0.00127045	-0.00525439	somatosensory
1596	-0.00142622	-0.00196212	-0.00122941	-0.00127045	-0.00179422	somatosensory
1597	5.05158e-05	-0.00173823	-0.000524475	0.0135788	-0.00121654	somatosensory
1598	0.000167845	-0.00641981	-0.00229992	-0.00127045	-0.00688763	somatosensory
1599	-0.000846987	-0.00194429	-0.00304571	-0.00127045	-0.00473145	somatosensory
1600	-0.000681681	-0.00234785	-0.00491658	-0.00127045	-0.00225076	somatosensory
1601	0.000830062	-0.00399428	-0.00240421	-0.00127045	0.000853881	somatosensory
1602	-0.00122087	-0.00260237	-0.00589078	-0.00127045	-0.00228328	somatosensory
1603	0.00131775	0.00444089	0.00372414	0.0115402	0.00779877	somatosensory
1604	-0.00044557	0.000845488	0.0026393	-0.00127045	-0.00311697	somatosensory
1605	2.10183e-05	-0.000424096	-0.00122941	-0.00294176	-0.00258987	somatosensory
1606	0.00133135	-0.00500188	-0.00044456	-0.00127045	-0.00308277	somatosensory
1607	0.000307155	0.00177782	0.00287529	-0.00127045	-0.00566437	somatosensory
1608	-7.38568e-05	0.0020143	0.000213061	-0.00127045	-0.00224466	somatosensory
1609	0.000682549	-0.00405192	-0.00122941	-0.00127045	-0.00489286	somatosensory
1610	-0.0017916	-0.00500216	-0.00122941	-0.00127045	-0.00513872	somatosensory
1611	0.000384251	-0.00426302	-0.00122941	-0.00127045	-0.00317392	somatosensory
1612	0.000662533	-0.00269367	0.00759336	-0.00127045	-0.00414687	somatosensory
1613	-0.00052302	0.00531403	-0.00122941	-0.00127045	-0.00121741	somatosensory
1614	0.000798063	-0.000240515	-0.00248431	0.0136523	-0.00218401	somatosensory
1615	-0.000349796	-0.00781342	-0.00305769	-0.00127045	-0.0018226	somatosensory
1616	-0.000241687	-0.00109082	0.000939375	-0.00127045	-0.000956159	somatosensory
1617	-5.64638e-05	-0.00935812	0.00246186	-0.00127045	-0.00561521	somatosensory
1618	-0.000600772	0.00253309	-0.00122941	-0.00127045	-0.00553685	somatosensory
1619	0.000263386	-5.35174e-05	0.00374893	-0.00127045	-0.00165749	somatosensory
1620	0.000312888	-0.00672539	0.00167928	-0.00127045	-0.0045036	somatosensory
1621	0.000405718	-0.00281157	-0.00122941	-0.00127045	-0.00117394	somatosensory
1622	-0.000239093	-0.00364948	-0.00122941	-0.00127045	-0.00754634	somatosensory
1623	0.000368613	8.16138e-05	0.000883012	-0.00127045	-0.00188319	somatosensory
1624	-0.000395342	0.00236903	-0.000365401	-0.00226917	-0.00139342	somatosensory
1625	-0.000663499	-0.00606209	-0.00122941	-0.00238558	7.85799e-05	somatosensory
1626	-0.00141054	-0.00412056	0.00444119	-0.00127045	-0.00284118	somatosensory
1627	0.00135921	0.00226643	-0.00122941	-0.00127045	-0.00189851	somatosensory
1628	0.000422634	0.00357481	-0.00122941	-0.00127045	-0.00238148	somatosensory
1629	0.000760065	-0.00553166	0.00166757	-0.00127045	-0.00353889	somatosensory
1630	-0.00124994	0.00232353	-0.00122941	-0.00127045	-0.00200134	somatosensory
1631	-2.44552e-05	-0.00354394	0.000723806	-0.00127045	-0.00316864	somatosensory
1632	-0.000232643	-0.00469395	-0.00420394	-0.00305747	-0.00470599	somatosensory
1633	-0.000119834	-0.00110999	-0.00122941	-0.00127045	-0.00185491	somatosensory
1634	-8.77362e-05	-0.00222773	0.00107397	0.0230891	-0.00816051	somatosensory
1635	0.00204157	-0.00697255	-0.00122941	-0.00127045	-0.00369487	somatosensory
1636	-0.000137905	0.00147589	-0.00122941	-0.00127045	-0.00273039	somatosensory
1637	0.000226608	-0.00560972	-0.00122941	-0.00127045	-0.00271064	somatosensory
1638	0.00024533	-0.000945042	-0.00122941	-0.00127045	-0.00227433	somatosensory
1639	-0.000335538	-0.00643565	0.000675752	-0.00127045	-0.00298128	somatosensory
1640	-0.000571162	0.00109926	-0.00122941	-0.00127045	-0.00235111	somatosensory
1641	-0.000580482	-0.00269026	-0.00122941	-0.00127045	-0.00477063	somatosensory
1642	-0.00100539	-0.00390849	-0.00122941	-0.00274369	-0.00362875	somatosensory
1643	-0.00155471	-0.00129445	0.00748274	-0.00250271	-0.00341783	somatosensory
1644	-0.000191075	-0.00322905	-0.00122941	-0.00127045	-0.00178577	somatosensory
1645	-0.000970472	-0.00215698	-0.00122941	-0.00127045	-0.00177787	somatosensory
1646	-0.000131192	-0.00606491	-0.00122941	-0.00127045	-0.00358216	somatosensory
1647	-0.000589754	-0.000436031	-0.00356451	-0.00127045	-0.00421872	somatosensory
1648	-0.00123914	-0.00234692	0.00282998	-0.00127045	-0.0012424	somatosensory
1649	0.000245784	-0.00540249	0.00999804	-0.00127045	-0.00052621	somatosensory
1650	-0.00124035	-0.00605257	0.00733096	0.0109754	-0.00407516	somatosensory
1651	6.85546e-05	-0.0042611	-0.00293363	-0.00127045	-0.000467794	somatosensory
1652	-0.00100471	-0.00221232	-0.00122941	-0.00127045	-0.00540387	somatosensory
1653	-0.000236387	-0.00508191	-0.00122941	-0.00127045	-0.00300513	somatosensory
1654	0.000347315	-0.0030358	-0.00122941	-0.00127045	-0.00307225	somatosensory
1655	0.00101417	-0.0050018	-0.00266933	0.0199718	-0.00229384	somatosensory
1656	0.000378394	0.000905572	-0.00122941	-0.00127045	-0.00340642	somatosensory
1657	-0.00181515	-0.00215733	-0.00122941	-0.00127045	-0.0040481	somatosensory
1658	3.69922e-05	-0.00620614	-0.00122941	-0.00127045	-0.00283856	somatosensory
1659	-0.000610076	-0.00182772	-0.00122941	-0.00127045	-0.00403585	somatosensory
1660	0.00033836	-0.00489194	-0.00120337	-0.00127045	-0.00197742	somatosensory
1661	-0.00099709	-0.00617094	0.000257855	-0.00127045	-0.00381811	somatosensory
1662	-0.00147208	0.00100771	-0.00122941	-0.00127045	-0.00411286	somatosensory
1663	0.00112181	0.00129576	0.00121722	-0.00127045	0.0010238	somatosensory
1664	-0.000721401	-0.00463806	-0.00243321	-0.00127045	-0.00305634	somatosensory
1665	-9.65824e-06	0.00149139	-0.00122941	0.0125067	-0.000117478	somatosensory
1666	7.94516e-05	-0.00246789	-0.00220087	-0.00127045	0.00173983	somatosensory
1667	-0.000815419	0.00119112	-0.00122941	-0.00127045	-0.00345144	somatosensory
1668	-0.00081455	0.000447176	-0.00122941	-0.00127045	-0.00443405	somatosensory
1669	0.000197993	-0.00185652	-0.00367005	-0.00127045	-0.00140554	somatosensory
1670	0.00154603	-0.00293482	-0.00122941	-0.00127045	-0.00203491	somatosensory
1671	-0.000911339	-0.00194578	0.00151925	-0.00127045	-0.00234646	somatosensory
1672	-0.00116735	-0.00341341	-0.00122941	-0.00127045	-0.00528398	somatosensory
1673	-0.00118933	-0.00226943	-0.00122941	-0.00127045	-0.00176134	somatosensory
1674	-0.000116314	-0.000105599	-0.0031667	-0.00127045	-0.000147409	somatosensory
1675	-0.000271038	0.00388205	-0.00122941	-0.00127045	-0.00345394	somatosensory
1676	0.000478565	2.68451e-05	0.00362691	-0.00127045	0.00220954	somatosensory
1677	-0.00150998	-0.00359579	-0.00122941	-0.00127045	-0.00610275	somatosensory
1678	-0.0011105	0.00153435	0.00140421	-0.00127045	-0.00525954	somatosensory
1679	-0.000731338	-0.00156557	-0.000202261	-0.00127045	-0.00542717	somatosensory
1680	-0.000591999	0.000689274	0.00183511	-0.00127045	-0.0018975	somatosensory
1681	-0.00153279	-0.00462637	-0.00122941	-0.00127045	-0.00316141	somatosensory
1682	-0.00173335	-0.00322082	0.000649148	-0.00127045	-0.00475064	somatosensory
1683	0.00583428	0.00597384	-0.00122941	-0.00127045	-0.00138588	somatosensory
1684	-0.00123617	-0.0096812	0.00183068	-0.00127045	-0.00552118	somatosensory
1685	-0.000770994	-0.00484287	-0.00122941	-0.00127045	-0.00626263	somatosensory
1686	-0.000302086	1.56515e-06	0.00346078	-0.00127045	-0.00251505	somatosensory
1687	-0.000408317	0.00649577	-0.00252622	-0.00127045	-0.00190377	somatosensory
1688	0.000306482	-0.00155207	-0.00122941	-0.00127045	-0.00455124	somatosensory
1689	0.000120766	-0.00143805	-0.00271145	-0.00127045	-0.00394595	somatosensory
1690	-0.000152499	0.00197918	-0.00122941	-0.00127045	-0.00708841	somatosensory
1691	-4.80608e-05	-0.00643626	-0.00182289	-0.00127045	0.00154351	somatosensory
1692	-0.000360185	-0.00333238	-0.00122941	0.00751966	-0.00445512	somatosensory
1693	-0.000142848	-0.00292035	-0.00122941	-0.00127045	-0.00257057	somatosensory
1694	-0.00113311	-0.00365262	0.00261462	-0.00127045	-0.00394174	somatosensory
1695	0.000487087	-0.00675615	0.000301704	-0.00127045	-0.00325021	somatosensory
1696	-0.00134943	-0.00360189	-0.00122941	-0.00127045	-0.00209396	somatosensory
1697	6.49297e-05	-0.00396564	-0.00290895	-0.00127045	-0.000441539	somatosensory
1698	0.000263781	-0.007009	0.00149314	-0.00127045	-0.00296344	somatosensory
1699	-0.000108346	-0.00206185	0.000594039	-0.00127045	-0.00116824	somatosensory
1700	-0.000403003	-0.00281618	-0.00122941	-0.00127045	-0.000980932	somatosensory
1701	-0.000462566	-0.001356	0.000252445	-0.00127045	-0.00516288	somatosensory
1702	-8.39735e-05	0.00245645	0.00319681	-0.00127045	-0.00804172	somatosensory
1703	0.00125969	-0.00179461	-0.00122941	-0.00127045	-0.00435023	somatosensory
1704	-0.000955893	0.000230646	-4.49854e-05	-0.00220229	-0.00371828	somatosensory
1705	-0.00166967	-0.00419671	-0.00259675	-0.00127045	-0.00502307	somatosensory
1706	-0.000973604	-0.00185016	-0.00122941	0.014841	-0.00645829	somatosensory
1707	-0.00170013	0.000691258	9.99893e-05	-0.00127045	0.000582329	somatosensory
1708	0.000641562	-0.00402329	0.00390384	-0.00127045	-0.00480902	somatosensory
1709	-1.20452e-06	-0.00562467	0.00203803	-0.00127045	-0.00493304	somatosensory
1710	-0.000491309	-0.00213178	-0.00122941	-0.00127045	-0.00323099	somatosensory
1711	0.00137119	-0.000886269	-0.00122941	-0.00127045	-0.00182431	somatosensory
1712	-0.00145401	-0.00270862	0.00147128	-0.00127045	-0.00466815	somatosensory
1713	0.000237941	0.000973335	2.79596e-05	-0.00127045	0.00223949	somatosensory
1714	-0.00249479	-0.00354394	-0.00122941	-0.00127045	-0.00330742	somatosensory
1715	-9.30158e-05	-0.00651074	-0.00259389	-0.00127045	-0.00164331	somatosensory
1716	-0.00164247	0.00261009	-0.00307146	0.00298854	-0.000221989	somatosensory
1717	-0.00185189	-0.00710274	-0.00122941	-0.00127045	-0.00510481	somatosensory
1718	0.00135957	-0.00361308	0.00667519	-0.00127045	0.00313043	somatosensory
1719	0.000501242	-0.00668764	-0.00122941	-0.00127045	-0.00398284	somatosensory
1720	9.51216e-05	-0.00319463	-0.00122941	-0.00127045	-0.00197788	somatosensory
1721	-0.000569534	-0.00371619	-0.00122941	-0.00127045	-0.00145772	somatosensory
1722	0.000809305	0.000160806	-0.00274499	-0.00127045	0.00171324	somatosensory
1723	-0.000674959	-0.00310662	-0.00122941	-0.00127045	-0.00197701	somatosensory
1724	-0.000737173	-0.00216145	-0.00238405	-0.00127045	-0.00233077	somatosensory
1725	-0.00034138	-0.00138469	0.00754908	-0.00127045	-0.00187691	somatosensory
1726	0.000903387	-0.0048146	-0.00122941	-0.00287949	-0.0044746	somatosensory
1727	-0.000854343	0.00412179	2.0262e-05	-0.00127045	-2.3679e-05	somatosensory
1728	-0.00130033	0.00130645	-0.00374452	-0.00127045	-0.00163857	somatosensory
1729	1.90192e-05	-0.00237397	-0.00326336	-0.00127045	-0.00201318	somatosensory
1730	-0.000368994	0.00112322	-0.00122941	-0.00127045	-0.00343278	somatosensory
1731	-0.00134061	-0.00348888	-0.00122941	-0.00127045	-0.00507977	somatosensory
1732	0.000511612	-0.000366268	-0.00106763	-0.00127045	-0.00348105	somatosensory
1733	-0.00185173	-0.00237144	-0.00232986	-0.00127045	-0.00132097	somatosensory
1734	-0.00231952	-0.00519247	-0.00122941	-0.00127045	-0.0052265	somatosensory
1735	-0.000829007	-0.000725363	-0.00490521	-0.00127045	-0.00180904	somatosensory
1736	0.000745526	0.00372061	-0.00249395	-0.00127045	0.000893293	somatosensory
1737	-0.0010123	-0.0015841	-0.00381451	-0.00127045	-0.00428045	somatosensory
1738	0.00193035	-0.00300484	-0.00122941	-0.00127045	-0.00264616	somatosensory
1739	-0.00250715	-0.0047234	0.00179444	-0.00127045	-0.00368984	somatosensory
1740	-0.000351488	-0.00700894	-0.00122941	0.00850674	-0.00537549	somatosensory
1741	-0.000901205	-0.00384657	-0.00235944	-0.00127045	-0.00313156	somatosensory
1742	-0.000683135	-0.00267459	-0.000501257	-0.00127045	-0.00598425	somatosensory
1743	0.00115198	-0.00196404	-0.00292403	0.016389	-0.00547453	somatosensory
1744	-0.00107447	-0.000178427	-0.00254223	-0.00127045	-0.00306575	somatosensory
1745	-0.00199271	-0.00360804	0.00186984	-0.00127045	-0.0044616	somatosensory
1746	-0.00188385	-0.00519736	-0.00122941	-0.00127045	-0.00408067	somatosensory
1747	-0.00103521	-0.00719383	-0.00122941	-0.00127045	-0.00136486	somatosensory
1748	-0.00135291	-0.00165224	-0.00306186	-0.00127045	-0.00128421	somatosensory
1749	-0.000546937	-0.000946841	-0.00122941	-0.00127045	-0.00335865	somatosensory
1750	-0.000617119	-0.00193584	-0.00277642	-0.00127045	-0.00255963	somatosensory
1751	-0.000137363	-0.00492899	-0.00289311	-0.00127045	-0.00597366	somatosensory
1752	-0.0016731	-0.00842309	0.000681358	-0.00127045	-0.00522471	somatosensory
1753	-0.000360763	-0.00481837	0.00174656	-0.00127045	-0.00635473	somatosensory
1754	-0.000828889	-0.00289739	-0.00401167	-0.00127045	-0.00217109	somatosensory
1755	-0.00108344	0.000318865	-0.00122941	-0.00127045	-0.00427914	somatosensory
1756	-0.00138493	0.000936781	0.00106139	-0.00127045	-0.00679326	somatosensory
1757	-0.00230178	-0.00111093	-0.00122941	-0.00127045	-0.00384239	somatosensory
1758	-0.00103284	-0.00720211	-0.00122941	-0.00127045	-0.00401988	somatosensory
1759	-5.10174e-05	0.000929062	-0.00122941	-0.00127045	-0.00127137	somatosensory
1760	-0.000870859	-0.00764129	-0.00122941	-0.00127045	-0.00794861	somatosensory
1761	0.000743912	-0.0015895	0.00371001	-0.00127045	-0.0032981	somatosensory
1762	-0.00133439	-0.0091226	-0.00122941	-0.00127045	-0.00504382	somatosensory
1763	-0.00107876	-0.00382999	-0.00238872	-0.00127045	-0.00704164	somatosensory
1764	-0.000644121	-0.00133669	-0.000552893	-0.00127045	-0.00179471	somatosensory
1765	-0.00051332	-0.00698894	0.00189053	0.0162074	-0.00339889	somatosensory
1766	9.19422e-05	-0.0020299	-0.00490207	-0.00127045	-0.0015761	somatosensory
1767	0.000612945	-0.0051443	-0.00205364	-0.00127045	-0.00110855	somatosensory
1768	0.000463019	-0.00638434	-0.00122941	-0.00127045	-0.00541209	somatosensory
1769	-0.000610454	0.000915983	-0.00122941	-0.00127045	-0.00446332	somatosensory
1770	-0.000369234	0.000280468	0.00138308	-0.00127045	-0.00184725	somatosensory
1771	-0.00180909	0.00402239	-0.00335716	-0.00127045	-0.00247592	somatosensory
1772	0.000442746	-0.000511077	-0.00228224	-0.00127045	-0.00355584	somatosensory
1773	0.00123121	-0.00210244	0.00413931	-0.00127045	-0.000405983	somatosensory
1774	-0.00168345	-0.00462354	-0.00122941	-0.00127045	-0.00282981	somatosensory
1775	-0.000317752	-0.00733988	-0.00122941	-0.00127045	-0.00355146	somatosensory
1776	-0.00112853	0.00123709	-0.00122941	-0.00127045	-0.00365627	somatosensory
1777	-0.00061164	-0.0024785	-0.00265631	-0.00127045	-0.00114703	somatosensory
1778	-0.000970171	-7.32233e-05	-0.00122941	-0.00127045	-0.00503337	somatosensory
1779	-0.000607924	-0.00671153	-0.00222153	-0.00127045	-0.00476653	somatosensory
1780	-0.00155122	0.00423934	0.00150912	-0.00127045	-0.00109959	somatosensory
1781	-0.00151885	-0.00499673	-0.00122941	-0.00127045	-0.00372098	somatosensory
1782	-0.00122668	0.000487346	0.00200886	-0.00127045	-0.00345172	somatosensory
1783	0.000258613	-0.00528337	-0.00122941	-0.00127045	-0.00439926	somatosensory
1784	-0.000329193	-0.00759958	0.00349798	-0.00127045	-0.00372803	somatosensory
1785	0.000174799	-0.00254888	-0.00122941	-0.00127045	-0.000995165	somatosensory
1786	8.05282e-05	-0.00241995	-0.00122941	-0.00127045	-0.0041736	somatosensory
1787	0.000669566	0.00480979	-0.00243112	-0.00127045	-0.00210228	somatosensory
1788	-0.000784544	-0.000694864	-0.000720988	0.00867267	-0.00398047	somatosensory
1789	0.00159429	0.00106615	0.00292492	-0.00127045	-0.00149863	somatosensory
1790	-9.7992e-05	-0.00108773	-0.00273099	-0.00127045	-0.00431374	somatosensory
1791	1.19215e-05	0.000568646	-0.00122941	-0.00127045	-0.000996634	somatosensory
1792	-0.00012774	-0.00287743	-0.000599968	-0.00127045	-0.00155909	somatosensory
1793	0.00108195	-0.00791864	0.00226266	-0.00127045	-0.00255595	somatosensory
1794	-0.00147173	0.00324982	-0.00122941	-0.00127045	-0.00682257	somatosensory
1795	0.000225095	-0.00553177	-0.00122941	-0.00127045	-0.00456818	somatosensory
1796	0.000460784	8.07118e-05	-0.00122941	-0.00127045	-0.00607217	somatosensory
1797	-0.000333452	0.00423636	-0.00122941	-0.00127045	6.49073e-05	somatosensory
1798	0.000510288	-0.00320425	-0.00122941	-0.00127045	-0.00674633	somatosensory
1799	-0.000397307	-0.00353633	0.00182558	-0.00127045	-0.00432199	somatosensory
1800	-0.00180608	-0.00010869	-0.00122941	-0.00261492	-0.00569927	somatosensory
1801	-0.00145214	-0.00928195	0.00250135	-0.00127045	-0.00633624	somatosensory
1802	-0.000186925	-0.00550383	0.00567851	-0.00330789	-0.00564611	somatosensory
1803	-0.00186334	-0.00236365	-0.00247988	-0.00127045	-0.00528309	somatosensory
1804	0.0011598	-0.00403621	-0.00270485	-0.00127045	-0.00399356	somatosensory
1805	0.000683609	0.000537225	0.000367639	-0.00127045	-0.000218663	somatosensory
1806	0.00104194	0.00206464	0.001744	-0.00127045	-6.57002e-05	somatosensory
1807	0.000486108	-0.000936576	-0.0024947	-0.00127045	-0.0021075	somatosensory
1808	0.00223184	-0.0067015	-0.00122941	-0.00127045	-0.0045223	somatosensory
1809	0.00105927	-0.00254977	-0.00277527	0.0110306	-0.00502074	somatosensory
1810	0.00134809	-0.00655351	0.00656281	-0.00127045	0.0044382	somatosensory
1811	-0.00082221	-0.0023861	-0.00122941	-0.00127045	-0.00338449	somatosensory
1812	-0.000633393	-0.003327	0.009348	-0.00127045	-0.00411702	somatosensory
1813	-0.000925862	-0.00112385	-0.00203543	-0.00127045	-0.00487902	somatosensory
1814	-0.000532702	-0.00213479	-0.00122941	-0.00127045	-0.00283986	somatosensory
1815	-0.0010462	-0.0022295	-0.00281047	-0.00127045	0.000399577	somatosensory
1816	-0.000436526	-0.00599231	-0.00218882	-0.00127045	-0.00406	somatosensory
1817	0.00164349	-0.00196281	-0.0066395	-0.00127045	-0.00150824	somatosensory
1818	-0.00132271	-0.00756954	0.00310721	-0.00127045	-0.00196987	somatosensory
1819	-0.000579086	-0.00527613	-0.00100659	-0.00127045	-0.00103694	somatosensory
1820	0.00158067	-0.00374775	-0.00356618	-0.00127045	0.00265054	somatosensory
1821	-0.00124147	0.000431031	-0.000672489	-0.00127045	-0.00454642	somatosensory
1822	-0.000130661	0.00363861	0.00628351	-0.00127045	-0.00228694	somatosensory
1823	-0.00115391	-0.00258364	-0.00122941	-0.00127045	-0.00512256	somatosensory
1824	-0.000326765	0.00202452	0.000339721	-0.00127045	-0.00179879	somatosensory
1825	-0.000866099	0.00432887	0.00673558	-0.00127045	-0.000893955	somatosensory
1826	0.000494451	-0.00490295	-0.00122941	-0.00127045	-0.00311534	somatosensory
1827	0.000629277	0.00218203	-0.00122941	-0.00127045	-0.00570028	somatosensory
1828	-0.000622637	-0.00018724	-0.00247662	-0.00127045	-0.000507101	somatosensory
1829	-0.000844434	-0.00310862	-0.00122941	-0.00127045	-0.00417922	somatosensory
1830	0.00144166	-0.00316278	0.000977238	-0.00127045	0.000378812	somatosensory
1831	-0.000550237	-0.00547124	-0.00122941	-0.00127045	-0.00374928	somatosensory
1832	0.00235543	-0.00369696	-0.00122941	-0.00127045	-0.00133235	somatosensory
1833	0.000713867	-0.00323001	-0.00122941	-0.00127045	-7.67408e-05	somatosensory
1834	0.000498649	-0.0022362	-0.00122941	-0.00127045	-0.0051013	somatosensory
1835	-0.00192823	-0.00034834	0.000712784	0.0103893	-0.00274434	somatosensory
1836	-0.000528602	-0.0064606	-0.00122941	-0.00277143	-0.00641985	somatosensory
1837	-0.00157489	-0.00429092	-0.00122941	-0.00127045	-0.00534063	somatosensory
1838	-0.00146299	-0.000465334	-0.000283833	-0.00127045	-0.00628559	somatosensory
1839	-0.00124089	-0.00806194	-0.00253479	-0.00127045	-0.00633308	somatosensory
1840	-0.000294716	-0.00535598	-0.00122941	-0.00127045	-0.00473214	somatosensory
1841	0.000222137	-0.00341143	-0.00122941	-0.00127045	-0.000826007	somatosensory
1842	0.00131141	-0.00373178	0.00066294	-0.00127045	7.49421e-05	somatosensory
1843	-0.000314443	-0.00157667	3.87267e-05	-0.00127045	-0.00216417	somatosensory
1844	0.00094965	-0.00278319	-0.000394953	-0.00127045	-0.000651956	somatosensory
1845	0.000125682	-0.00563823	-0.00104965	-0.00127045	-0.00125567	somatosensory
1846	-0.00100099	-0.00503209	-0.00221632	-0.00127045	-0.00359171	somatosensory
1847	-0.000195367	-0.00391583	-0.00122941	-0.00127045	-0.00347898	somatosensory
1848	-0.00123662	0.000226084	-0.00273111	-0.00127045	-0.00325353	somatosensory
1849	-0.000159377	0.00137021	-0.00122941	-0.00127045	0.000357106	somatosensory
1850	-0.000228001	0.000868461	-0.00236294	-0.00127045	-0.00260213	somatosensory
1851	-0.00111762	0.000957376	-0.00122941	-0.00127045	-0.00340753	somatosensory
1852	-0.000780164	0.00429326	-0.00122941	-0.00127045	-0.00525698	somatosensory
1853	-0.00127257	-0.000645592	-0.00122941	-0.00127045	-0.00396341	somatosensory
1854	-0.00184142	0.00438403	-0.00122941	-0.00127045	0.000728707	somatosensory
1855	3.00496e-05	-0.000759833	0.00191953	0.0108534	-0.00325111	somatosensory
1856	0.000294477	-0.00228478	-0.00122941	-0.00127045	-0.00405947	somatosensory
1857	0.00309591	-0.00627547	0.000183902	-0.00127045	-0.00197665	somatosensory
1858	0.00144151	0.00566578	-0.00232446	-0.00127045	-0.00194819	somatosensory
1859	-0.000855043	-0.00540403	-0.00122941	-0.00127045	-0.0039144	somatosensory
1860	0.00133224	0.0015266	0.000493954	-0.00247582	-0.00346039	somatosensory
1861	-0.00130499	-0.00182256	-0.00499843	0.0113069	0.000270022	somatosensory
1862	-0.000292502	0.000384052	0.00169041	-0.00127045	-0.00108591	somatosensory
1863	-0.00106769	0.00195552	0.00223089	-0.00127045	-0.00225173	somatosensory
1864	-0.000114175	-0.00350746	0.00046362	-0.00127045	-0.00289329	somatosensory
1865	0.00017637	0.000701027	-0.00122941	-0.00127045	-0.00461222	somatosensory
1866	0.000922679	0.000508778	0.00383122	-0.00127045	-0.000798469	somatosensory
1867	0.000367204	-0.00407102	-0.00122941	-0.00127045	-0.00425959	somatosensory
1868	-0.000238269	-0.00257788	-0.00122941	-0.00127045	-0.00458426	somatosensory
1869	-0.000263147	-0.00377684	-0.00122941	-0.00127045	-0.00080876	somatosensory
1870	-0.000669441	-0.00386495	-0.00122941	0.0163653	-0.00556939	somatosensory
1871	0.000191293	0.00659363	-0.0018357	-0.00127045	-0.00192977	somatosensory
1872	0.000127025	-0.00169026	0.00218566	-0.00127045	-0.00421195	somatosensory
1873	-0.000171028	-0.00644834	-0.00122941	0.00633058	-0.00609269	somatosensory
1874	-0.00148595	0.00222844	-0.00122941	-0.00127045	-0.00388763	somatosensory
1875	0.000876576	-0.00464383	-0.00265292	-0.00127045	-0.00191815	somatosensory
1876	9.3038e-05	0.00226484	-0.00122941	-0.00127045	-0.0027011	somatosensory
1877	0.000426226	-0.00137131	-0.00122941	-0.00127045	-0.00389596	somatosensory
1878	0.000560726	0.00416511	-6.55988e-05	-0.00127045	-7.98928e-05	somatosensory
1879	-0.000637369	-0.00226048	-0.00122941	-0.00127045	-0.00168151	somatosensory
1880	-0.00160794	-0.00195129	-0.00122941	-0.00127045	-0.00299012	somatosensory
1881	-0.00122867	-0.0012643	0.00246027	0.00782667	-0.00364562	somatosensory
1882	-0.00162087	-0.00828022	-0.00122941	-0.00127045	-0.00154598	somatosensory
1883	0.00130533	-0.002741	-0.00122941	-0.00127045	-0.00300724	somatosensory
1884	-0.00134255	-0.00124071	-0.00122941	-0.00127045	-0.00400121	somatosensory
1885	-0.00136136	-0.00661542	-0.00122941	-0.00127045	-0.00159793	somatosensory
1886	-0.000185156	-0.00208659	-0.00426297	-0.00127045	-0.00214948	somatosensory
1887	-0.000695348	-0.00132435	-0.00122941	-0.00127045	-0.000919477	somatosensory
1888	-0.00052526	-0.0029091	0.00169289	-0.00127045	-0.00506158	somatosensory
1889	-0.00167826	-0.00273143	-0.0026286	-0.00275844	-0.00447705	somatosensory
1890	-0.00131675	-0.0011329	-0.00122941	0.00556223	0.00126554	somatosensory
1891	-0.000741967	0.000340542	0.00131076	0.0125006	-0.000540664	somatosensory
1892	-0.00103951	-0.00764292	0.00106965	-0.00127045	-0.00118616	somatosensory
1893	0.00203391	0.0043276	-0.0026827	-0.00127045	0.00454428	somatosensory
1894	-0.000327837	-0.00611544	-0.00122941	-0.00127045	-0.00304178	somatosensory
1895	-0.000788025	-0.00148042	-0.00122941	-0.00127045	-0.0048684	somatosensory
1896	0.00042948	0.000804784	-0.00122941	-0.00127045	-0.00539163	somatosensory
1897	-1.99552e-05	0.000649253	0.00530722	-0.00127045	-0.00381271	somatosensory
1898	-0.000766737	-0.00361726	0.00127722	-0.00127045	-0.00645339	somatosensory
1899	0.000408947	-0.00842676	-0.00122941	-0.00127045	-0.00520227	somatosensory
1900	0.000287115	-0.000724703	-0.00122941	-0.00127045	-0.00116576	somatosensory
1901	-0.00137683	-0.00502	-0.00122941	-0.00127045	-0.00601304	somatosensory
1902	-2.54005e-05	0.0031009	-0.00231478	-0.00127045	-0.00377913	somatosensory
1903	-0.000922191	0.000735774	-0.00264245	-0.00127045	-0.000980993	somatosensory
1904	-0.000758936	-0.00749743	-0.00122941	-0.00127045	-0.00263471	somatosensory
1905	0.00107911	-0.00304692	0.00178504	-0.00127045	-0.00283436	somatosensory
1906	0.00180531	0.0101859	-0.000483776	-0.00127045	-0.00129941	somatosensory
1907	-0.00168697	-0.000657651	-0.00122941	-0.00127045	-0.00308026	somatosensory
1908	0.000915781	-0.0069731	-0.00207236	-0.00127045	-0.000635579	somatosensory
1909	-0.000194339	0.0068913	-0.00347094	-0.00127045	-0.00149361	somatosensory
1910	-0.000661584	-0.00472583	0.00256679	-0.00127045	-0.00608983	somatosensory
1911	0.000592001	-0.00567586	-0.00122941	-0.00127045	-0.00485738	somatosensory
1912	-0.000146632	0.00220137	-0.00122941	-0.00127045	-0.00481453	somatosensory
1913	-0.00104093	0.001596	-4.02377e-05	-0.00127045	-0.002175	somatosensory
1914	-0.000748446	-0.00299073	-0.00122941	-0.00127045	-0.00446609	somatosensory
1915	-0.000738739	-0.00627237	0.000470195	-0.00127045	-0.00348227	somatosensory
1916	-0.00110579	-0.00193732	-0.00122941	-0.00127045	-0.00537598	somatosensory
1917	-0.000289856	0.00317814	-0.0015488	-0.00127045	-0.00437615	somatosensory
1918	-0.000753661	0.00128237	-9.43936e-05	-0.00127045	-0.00391647	somatosensory
1919	-0.00197715	-0.000788659	-0.00298511	-0.00127045	-0.00647827	somatosensory
1920	7.02692e-05	0.00253288	-0.00122941	-0.00127045	-0.00310369	somatosensory
1921	-0.00085543	-0.00591416	-0.000911062	-0.00127045	-0.00319283	somatosensory
1922	-0.00136162	-0.00172631	-0.00196344	-0.00127045	-0.00269453	somatosensory
1923	0.000772808	-0.000970686	-0.00211196	-0.00127045	-0.00174397	somatosensory
1924	-0.000182659	-0.00323304	-0.00122941	-0.00127045	-0.00283202	somatosensory
1925	-0.00033263	-0.00226372	-0.00122488	0.0120683	-0.00320594	somatosensory
1926	0.000532004	0.0012935	0.00106982	-0.00127045	-0.00284961	somatosensory
1927	0.000929082	0.00285525	-0.00226612	-0.00127045	-0.00274826	somatosensory
1928	-0.00167881	-0.0011427	-0.00246032	-0.00127045	-0.00609706	somatosensory
1929	0.00141028	-0.00475344	-0.00122941	-0.00127045	-0.00528767	somatosensory
1930	-0.000522445	-0.00104376	-0.00122941	-0.00127045	-0.00544841	somatosensory
1931	-2.76638e-05	-0.00536637	-0.00258124	-0.00127045	-0.00213646	somatosensory
1932	0.00341251	-0.00121584	0.000266957	-0.00127045	-0.00150434	somatosensory
1933	-0.00102018	-0.00156906	0.00124801	-0.00127045	-0.000473357	somatosensory
1934	-0.00120712	0.000833238	-0.00332442	-0.00127045	-0.00292217	somatosensory
1935	0.000227135	-0.00387924	0.00198464	-0.00127045	-0.00228236	somatosensory
1936	-0.000352652	-0.00479139	-2.77683e-05	-0.00127045	-0.00264222	somatosensory
1937	-0.00158777	-0.0012767	-0.00122941	-0.00127045	-0.00324839	somatosensory
1938	0.00134747	-0.00112011	-0.00011424	-0.00127045	-3.40531e-05	somatosensory
1939	0.000148452	-0.00347307	-0.00122941	-0.00127045	-0.00403033	somatosensory
1940	0.00480295	-0.00150012	0.0033725	-0.00127045	-0.00375803	somatosensory
1941	-0.00136362	-0.00107662	-0.00122941	-0.00127045	-0.00322967	somatosensory
1942	-0.000714874	0.00114185	-0.00122941	-0.00127045	-0.00485294	somatosensory
1943	0.0025429	0.00405132	-0.00122941	-0.00127045	0.00114175	somatosensory
1944	-0.000254909	-0.00263616	0.00207249	-0.00127045	-0.00254218	somatosensory
1945	-0.000198619	-0.0077738	-0.00122941	-0.00375456	-0.00349783	somatosensory
1946	-0.000146205	-0.00205665	-0.00122941	-0.00127045	-0.00468281	somatosensory
1947	1.99338e-05	-0.00234044	0.00502213	-0.00127045	-0.000721929	somatosensory
1948	-0.000985802	-0.0067317	-0.00122941	-0.00127045	-0.000226775	somatosensory
1949	-0.000978975	-0.00242339	-0.000797235	-0.00127045	-0.000940848	somatosensory
1950	-0.00091386	-0.00236205	0.000164651	-0.00127045	-0.00407145	somatosensory
1951	0.000346977	-0.00238179	0.00157739	-0.00127045	-0.00354728	somatosensory
1952	-0.000967766	0.00233207	-0.00122941	-0.00127045	-0.00162892	somatosensory
1953	0.00144787	-0.00699773	-0.00122941	-0.00127045	-0.00393375	somatosensory
1954	-0.00102646	-0.0010633	-0.00122941	-0.00127045	-0.00644668	somatosensory
1955	-0.00058227	-0.00176103	0.00246877	-0.00127045	-0.00145674	somatosensory
1956	-0.000633073	-0.00156313	-0.00122941	-0.00127045	-0.0031142	somatosensory
1957	0.00122997	0.00287185	-0.00244643	-0.00127045	-0.00105285	somatosensory
1958	-0.000469964	0.000576064	-0.00308172	-0.00127045	-0.00108256	somatosensory
1959	0.00459167	-0.0052297	-0.00122941	-0.00127045	-0.00223874	somatosensory
1960	-0.00142803	-0.00470518	-0.00301583	-0.00127045	-0.00556361	somatosensory
1961	-0.000894631	0.00103072	-0.00122941	-0.00127045	0.000119284	somatosensory
1962	-0.0012513	-0.00299874	-0.00122941	-0.00127045	-0.00408405	somatosensory
1963	-0.000616258	0.00135226	-0.00122941	-0.00127045	-0.00425379	somatosensory
1964	-0.00066597	-0.00367898	-0.00122941	-0.00127045	-0.00467213	somatosensory
1965	0.000838517	-0.000239864	0.00069677	-0.00127045	-0.00249075	somatosensory
1966	8.13577e-05	0.00306574	0.00235624	-0.00127045	0.000604088	somatosensory
1967	-0.000648551	-0.000818875	0.00251361	-0.00127045	-0.00401936	somatosensory
1968	-0.000399984	-0.000348056	0.00190911	-0.00127045	-0.000694445	somatosensory
1969	-0.000748066	-0.00225773	-0.000128475	-0.00127045	-0.00695942	somatosensory
1970	0.000705717	-0.00278465	-0.00122941	-0.00127045	-0.00386997	somatosensory
1971	-0.00195617	-0.00361839	0.000313714	-0.00127045	-0.0027645	somatosensory
1972	-0.000567218	-0.00285325	-0.00254795	-0.00127045	-0.000341005	somatosensory
1973	0.00035536	-0.00717939	-0.00122941	-0.00127045	-0.00104627	somatosensory
1974	-0.000526967	0.00514401	-0.00122941	-0.00127045	4.00548e-05	somatosensory
1975	0.00230176	-0.00473409	-0.00272838	-0.00300979	-0.00350063	somatosensory
1976	-0.000691085	-0.00064994	-0.00122941	-0.00127045	-0.002387	somatosensory
1977	-0.000554919	0.00246853	-0.00393933	-0.00127045	-0.00415054	somatosensory
1978	-0.00103564	-0.00502638	0.00216206	-0.00127045	-0.00645585	somatosensory
1979	-0.00118779	-0.0060955	-0.00122941	-0.00127045	-0.0036899	somatosensory
1980	-0.00132429	0.000978337	-0.00270717	-0.00127045	-0.00347851	somatosensory
1981	0.000444597	-0.0019584	-0.00122941	-0.00127045	-0.00333593	somatosensory
1982	-0.000170724	-0.00330596	-0.00199513	-0.00127045	-0.00148822	somatosensory
1983	-0.00152613	-0.000996187	-0.00122941	-0.00127045	-0.00316306	somatosensory
1984	0.000849142	-0.00101519	0.00192041	-0.00127045	-0.00502838	somatosensory
1985	-0.00114432	0.00166637	0.00259698	0.00500322	-0.00336672	somatosensory
1986	-0.00096131	-0.00104857	-0.00122941	0.00768745	-0.001578	somatosensory
1987	-0.000850002	-0.00625402	-0.00122941	-0.00127045	-0.00360467	somatosensory
1988	0.00086347	-0.00333536	-0.00140118	-0.00127045	0.00118805	somatosensory
1989	-0.000781397	-0.000804479	-0.00122941	-0.00127045	-0.00336837	somatosensory
1990	-0.001984	-0.00695556	0.00451136	0.0067334	-0.00499973	somatosensory
1991	0.000543659	0.00106693	-0.00122941	-0.00127045	-0.00594174	somatosensory
1992	0.000106226	-0.0009713	-0.00459437	-0.00127045	-0.00439704	somatosensory
1993	-0.000582216	0.000702877	-0.00122941	-0.00127045	-0.00185679	somatosensory
1994	0.00222269	-0.00296771	0.00824856	-0.00127045	-0.00200302	somatosensory
1995	-0.00164161	-0.00315114	0.00186823	-0.00127045	-0.00341555	somatosensory
1996	0.0010975	0.00396733	-0.00122941	-0.00127045	-0.00248726	somatosensory
1997	-0.000664488	0.000433731	-0.00122941	-0.00127045	-0.00480787	somatosensory
1998	-0.000486322	-0.00576732	-0.00229054	-0.00127045	-0.00488897	somatosensory
1999	0.000111461	0.00333198	0.000859732	-0.00127045	-0.00339117	somatosensory
[truncated: 48,001 more rows]

## Sheet: 7cAllen_layer_MEs_in2ndTri
	MEL1	MEL2/3	MEL4	MEL5/6	MEWM	Neocortex@meta.data[colnames(neuron_sub), "Area"]	Neocortex@meta.data[colnames(neuron_sub), "Age"]	Neocortex@meta.data[colnames(neuron_sub), "Lamina"]
1	-0.00205446	-0.00313323	4.46727e-05	0.000292075	-0.000928627	motor	14	all
2	-0.00454549	-0.00478143	0.000845266	-0.0019203	-0.00212267	motor	14	all
3	-0.00353812	-0.000152162	0.0011193	0.00160721	-0.00442276	motor	14	all
4	-0.00416023	-0.00307687	4.77664e-05	0.000813224	-0.00262863	motor	14	all
5	-0.000645066	-0.00410114	-0.000184669	-0.000126932	-0.00300512	motor	14	all
6	-0.00185269	-0.00349605	-0.000236031	0.00837772	-0.00303271	motor	14	all
7	-0.0063259	-0.00432229	-0.000408712	0.000740413	-0.00225305	motor	14	all
8	-0.00203169	0.00237067	-0.000391034	-0.00102855	-0.00290321	motor	14	all
9	-0.00258583	-0.00505571	-0.000811813	0.00729987	-0.00412869	motor	14	all
10	-0.00327644	0.00440544	0.00128824	0.0112531	-0.0027083	motor	14	all
11	0.00166008	-0.00561752	0.00108053	0.00427507	-0.00227492	motor	14	all
12	-0.00487549	-0.00208007	-0.000404184	-0.00141037	-0.00456908	motor	14	all
13	-0.00668006	-0.00182291	-0.000576441	-0.00117661	-0.00586045	motor	14	all
14	-0.00329772	-0.00402605	-0.00011102	0.00591099	0.00160946	motor	14	all
15	-0.000717722	-0.00288676	0.000874661	0.00255466	-0.00543152	motor	14	all
16	0.000180459	-0.00320346	0.000319268	7.41398e-05	-0.00427976	motor	14	all
17	4.96617e-05	-0.000218464	0.000149677	0.00815842	-0.00327615	motor	14	all
18	-0.00545319	-0.0010822	-0.000716401	0.00276634	-0.00273017	motor	14	all
19	-0.00604871	-0.0012845	-0.000587147	0.0014788	-0.00471126	motor	14	all
20	-0.000975141	-0.000792597	0.000188708	0.0101651	-0.00183325	motor	14	all
21	0.00140064	-0.00410113	-0.000241445	0.00709617	-0.00204392	motor	14	all
22	-0.00449416	-0.00561752	-0.000155182	0.00341228	-0.00428306	motor	14	all
23	0.00328613	-0.00389647	-0.000413579	-0.000850911	-0.00409889	motor	14	all
24	-0.0060023	-0.00561752	-0.000447169	-0.00123633	-0.00193312	motor	14	all
25	-0.000372403	-0.0049685	0.000145574	-0.00387652	-0.0037593	motor	14	all
26	-0.00671391	-0.00487041	0.000710389	0.000359936	-0.00577632	motor	14	all
27	-0.00636766	-0.00308366	-0.000190809	0.000802291	0.00184172	motor	14	all
28	-0.000297571	-0.000553531	0.000528829	-0.000738487	0.000929357	motor	14	all
29	-0.00535548	-0.00561752	0.000407737	0.00548067	-0.00406339	motor	14	all
30	-0.00669729	-0.00561752	0.000260416	0.000514476	-0.00477534	motor	14	all
31	0.00135854	-0.00359173	0.000592963	0.000538708	-0.00330393	motor	14	all
32	-0.00592905	-0.00638171	0.000656664	0.00440901	-0.00491174	motor	14	all
33	-0.0019652	-0.00172539	-0.000443703	0.00388914	-0.0014645	motor	14	all
34	-0.00303453	-0.00458542	-0.000223854	-0.00101342	-0.00220006	motor	14	all
35	-0.00056802	-0.00231319	0.000136748	0.00358128	-0.00685276	motor	14	all
36	-0.0023373	-0.00352641	0.000558973	0.00355089	-0.00432285	motor	14	all
37	0.00599938	-0.000944138	-0.000558026	-0.00133695	-0.00327736	motor	14	all
38	-0.00089151	-0.003223	6.24128e-06	0.00898187	-0.00462306	motor	14	all
39	-0.00185936	-0.00547312	0.000253399	0.00597065	-0.00188569	motor	14	all
40	-0.00513592	-0.00107748	0.000235533	0.0015448	-0.00238925	motor	14	all
41	-0.00273998	0.000160897	0.000214716	0.00217159	-0.0047793	motor	14	all
42	-0.00268723	-0.00189359	-0.000270654	0.00250216	-0.00616925	motor	14	all
43	-0.00253012	-0.00225356	0.000443513	0.00287693	-0.00507424	motor	14	all
44	-0.00377013	0.000612476	0.00166339	0.00844342	-0.00685023	motor	14	all
45	-8.07706e-05	-0.00460476	0.000175746	0.00339821	-0.00187232	motor	14	all
46	-0.00634091	-0.00486591	-0.000318603	-0.00387244	-0.00168607	motor	14	all
47	-0.00300178	-0.0032151	0.000194217	0.00414112	-0.00458334	motor	14	all
48	-0.00441051	-0.00216066	0.000414288	0.00347422	-0.00618603	motor	14	all
49	0.00270321	-0.00427948	-0.000163555	0.00407898	-0.00214125	motor	14	all
50	-0.00523216	-0.000116085	0.00068424	0.00650058	-0.00848168	motor	14	all
51	0.000646603	0.00388002	0.00011288	0.00891779	-0.00131029	motor	14	all
52	-0.00452213	-0.00334	0.000123691	0.00109687	-0.00282757	motor	14	all
53	-0.00506821	-0.00175409	-0.000610983	0.00295033	-0.00717386	motor	14	all
54	-0.00292423	-0.000855917	-0.000617217	0.00923075	-0.00386813	motor	14	all
55	-0.00354932	-0.00224324	-0.000172009	-7.22675e-05	0.00203768	motor	14	all
56	-0.000663434	-0.00561752	0.000491898	0.00511325	-0.00410029	motor	14	all
57	-0.00203301	-0.00119741	-0.000327656	0.00487431	-0.00276551	motor	14	all
58	0.00235464	0.00159864	-0.000400606	-0.00377363	-0.00161868	motor	14	all
59	-0.00206961	-0.00561752	-0.00060009	0.00378399	-0.00119079	motor	14	all
60	-0.00808455	-0.00541692	-0.000220686	-0.0029599	-0.00266411	motor	14	all
61	-0.00225388	-0.00431026	-0.000179448	0.0053262	-0.00459527	motor	14	all
62	-0.00784476	-0.00328438	0.00117215	0.00473211	-0.00495861	motor	14	all
63	-0.00355525	-0.00561752	0.000992873	0.000225656	0.00304842	motor	14	all
64	-0.00435543	-0.0029079	-0.000296341	0.00960687	-0.00562744	motor	14	all
65	-0.00151695	0.00324089	-7.49955e-05	0.00499508	-0.00118359	motor	14	all
66	-0.00553709	-0.000713471	0.00158821	0.0043148	-0.00390231	motor	14	all
67	-0.00255556	-0.00136989	-0.000234803	0.00353598	-0.00241742	motor	14	all
68	-0.00345381	-0.00491381	0.000710651	0.00284209	-0.00440377	motor	14	all
69	-0.00109577	-0.00190833	-0.00113548	0.00138355	-0.000430325	motor	14	all
70	-0.00410818	-0.00169608	0.00180267	0.00557787	-0.00599451	motor	14	all
71	-0.00100618	-0.00363001	0.000286258	0.00225137	-0.00134454	motor	14	all
72	-0.005227	-0.000710973	7.89443e-05	-0.00186407	-0.0035614	motor	14	all
73	-0.00624212	-0.00390345	-0.000517283	0.00229401	-0.0052832	motor	14	all
74	-0.000359779	-0.00449157	-0.00017029	0.00637949	-0.00748453	motor	14	all
75	-0.003366	-0.00284617	-0.000487887	-0.00275048	-0.00602219	motor	14	all
76	-0.00144002	-0.00309279	-0.000774769	0.00144538	-0.00551284	motor	14	all
77	-0.00449337	-0.00288457	-0.000181622	0.00836637	-0.00467018	motor	14	all
78	-0.00658759	-0.004059	-0.000528117	0.00439044	-0.00486368	motor	14	all
79	-0.00583618	-0.00561752	-0.00039358	0.00377718	-0.00451523	motor	14	all
80	-0.00136344	0.000910826	-6.93243e-05	0.00359909	-0.00696575	motor	14	all
81	-0.00549818	-0.0044811	-0.000200933	-0.000901329	-0.00546509	motor	14	all
82	-0.00131053	0.00294138	-0.000524522	-0.000627628	-0.00294006	motor	14	all
83	0.00287597	-0.0028266	0.00011045	0.00318791	-0.00686143	motor	14	all
84	-0.00528763	-0.0034605	-0.000617194	0.00143673	0.000409594	motor	14	all
85	0.000986827	-0.000620697	0.000839984	0.00511981	-0.00211434	motor	14	all
86	-0.00329037	-0.00561752	-0.000338974	0.00171378	-0.00510186	motor	14	all
87	-0.00389237	-0.00424818	-0.000720695	0.00732095	-0.00738837	motor	14	all
88	-0.0010392	-0.00561752	0.000357736	0.00238534	-0.00178661	motor	14	all
89	-0.00240669	0.00441094	0.000364515	-0.00248827	-0.00233645	motor	14	all
90	0.00146845	-0.00330807	-0.000791729	-0.00137921	-0.00627489	motor	14	all
91	-0.00144438	-0.00557823	0.000501755	0.00729154	-0.00208067	motor	14	all
92	-0.00500117	-0.00151437	-0.000291995	0.00504157	-0.00362395	motor	14	all
93	-0.00416802	0.00042216	-0.000391732	0.00525384	-0.00499359	motor	14	all
94	-0.00436163	-0.000384397	1.38848e-05	-0.00230799	-0.00578729	motor	14	all
95	-0.00358546	-0.00470621	-5.57432e-05	-0.000893373	-0.0047141	motor	14	all
96	-0.000840518	-0.00561752	0.000715162	0.00282929	-0.00515303	motor	14	all
97	-0.00527884	-0.00143378	-9.27924e-05	0.00642734	-0.00349677	motor	14	all
98	0.00260144	-0.00254227	9.75497e-05	0.0180005	-0.00419377	motor	14	all
99	-0.00238945	-0.00215256	1.15297e-05	0.00392023	-0.00200446	motor	14	all
100	-0.00353569	-0.00429346	-0.000194478	0.00597219	-0.00372794	motor	14	all
101	-0.000395161	-0.00377977	0.000211947	0.00200377	0.0010074	motor	14	all
102	-0.00402297	-0.00252692	0.000325319	0.000478041	-0.00288441	motor	14	all
103	-0.00111188	0.00166303	-0.00106888	0.0126402	-0.00184139	motor	14	all
104	-0.00139612	-0.00210677	-1.0597e-05	0.0043466	-0.00487537	motor	14	all
105	-0.00418857	-0.00401709	-0.000417546	-8.37736e-05	-0.00338104	motor	14	all
106	0.000951897	0.00132856	0.00015015	0.00366508	-0.00461886	motor	14	all
107	-0.00514126	-0.00377203	0.00047866	0.00904777	-0.00350464	motor	14	all
108	-0.00290127	-0.00412693	-0.000275804	0.00284408	-0.00222164	motor	14	all
109	-0.00249826	0.00380066	-0.000607505	0.0066767	-0.00634057	motor	14	all
110	-0.00385168	-0.00561752	2.79314e-06	-0.000193725	-0.00377647	motor	14	all
111	-0.00385212	-0.00561752	-0.000253921	-0.000869585	-0.00457282	motor	14	all
112	-0.00528175	-0.00139298	7.77597e-05	0.0026122	-0.00326477	motor	14	all
113	-0.0053299	-0.00203733	-0.000402568	-0.00260245	-0.00377174	motor	14	all
114	-0.000966705	-0.00561752	1.18215e-05	0.00551447	-0.00320016	motor	14	all
115	0.000888227	-0.00427039	0.00244221	0.0029862	-0.00201196	motor	14	all
116	-0.00590709	-0.000192651	-0.000470073	-0.00239637	-0.00595458	motor	14	all
117	-0.0032988	-0.00268546	8.93427e-05	0.00125033	-0.00461793	motor	14	all
118	-0.00511392	-0.000540318	-0.000596063	-0.00277402	-0.00268116	motor	14	all
119	-0.00328223	-0.00187876	0.000175786	0.00743978	-0.0014063	motor	14	all
120	-0.000318634	-0.000508931	0.000157435	0.0125729	-0.00240041	motor	14	all
121	-0.00521613	-0.00200321	-0.000353055	0.000280327	-0.00617297	motor	14	all
122	-0.00483089	-0.00418688	-0.00123834	9.82633e-05	-0.00697557	motor	14	all
123	-0.00485029	-0.00497067	-0.000476472	0.000753623	-0.00512741	motor	14	all
124	-0.00274125	0.000725324	0.00112355	0.00326839	-0.00569931	motor	14	all
125	-0.00446687	-0.00170813	0.000231654	0.00532083	-0.00449227	motor	14	all
126	-0.00289005	-0.00115439	0.000211428	-0.000788619	-0.00380655	motor	14	all
127	-0.00231685	-0.00409884	0.000178105	-4.13854e-05	-0.00521287	motor	14	all
128	-0.00603476	-0.0036721	-0.000545136	0.000683346	-0.00259906	motor	14	all
129	-0.00181846	-0.00437389	0.000622812	-0.00471554	-0.00591122	motor	14	all
130	-0.00266386	-0.000804509	0.000508846	0.00379213	-0.00113218	motor	14	all
131	-0.00157063	-0.00310671	0.000528187	0.001726	-0.00414645	motor	14	all
132	-0.000736509	-0.00510895	-0.00349492	0.000867845	-0.00379237	motor	14	all
133	-0.00393049	-0.00319471	0.00029436	0.000964613	-0.00352523	motor	14	all
134	-0.00575048	0.001566	0.00019219	0.00153063	-0.00761233	motor	14	all
135	-0.00524237	-0.00551102	-0.000325406	-0.00195269	-0.00161217	motor	14	all
136	-0.00477811	-0.00129739	-0.000703051	-0.00138697	-0.00152412	motor	14	all
137	-0.00481291	-0.00222228	0.000303394	0.00646792	-0.00663855	motor	14	all
138	0.00110065	-0.00153827	0.000218577	-0.000685286	-0.00498794	motor	14	all
139	-0.00609573	-0.00067859	0.000240153	0.0028782	-0.0047209	motor	14	all
140	-0.00380466	-0.00142126	-0.000237405	0.01031	-0.00383678	motor	14	all
141	-0.000638744	-0.00400113	-0.000373356	0.00663429	-0.00163448	motor	14	all
142	7.37114e-05	-0.00386344	-3.90418e-05	-0.000572545	-0.00388021	motor	14	all
143	-0.0033506	0.00111935	-0.000402814	3.97526e-05	-0.00446661	motor	14	all
144	0.00379893	-0.0015951	0.00170706	0.00272365	-0.00439609	motor	14	all
145	-0.0035652	-0.00244894	-9.34886e-05	0.00112393	-0.00211282	motor	14	all
146	-0.00128146	0.000337545	-0.000227684	0.00392376	0.00370413	motor	14	all
147	-0.00238994	0.00179528	-0.000118106	0.00607396	-0.0036325	motor	14	all
148	-0.00362336	-0.00487544	2.56666e-06	-0.00239131	-0.00349221	motor	14	all
149	-0.000624905	-0.000701895	3.80687e-05	0.00401247	-0.0047715	motor	14	all
150	-0.00380999	-0.00397489	-6.44916e-05	0.00226686	-0.00600587	motor	14	all
151	-0.00642845	-0.00561752	0.0010487	-0.0033177	-0.00250835	motor	14	all
152	-0.00110551	-0.00120729	-0.000506607	0.00862733	-0.00257376	motor	14	all
153	-0.00091774	-0.00109094	-0.000214457	0.00540123	-0.00135854	motor	14	all
154	-0.00809448	-0.00460169	0.000338536	0.00560445	-0.00549471	motor	14	all
155	-0.0066126	-0.000437104	0.00128743	0.00641568	-0.00421309	motor	14	all
156	-0.00429174	-0.00561752	-0.000288971	0.000861244	-0.00591739	motor	14	all
157	-0.00142525	-0.00465077	-0.000572252	-0.00164411	-0.00276959	motor	14	all
158	-0.000677708	-0.00527142	0.000236105	0.00961716	-0.00082932	motor	14	all
159	-0.00391565	0.00138354	0.000603167	0.00832094	-0.00721919	motor	14	all
160	-0.00676601	-0.00561752	-0.000170238	0.00384424	-0.00431002	motor	14	all
161	-0.00485346	-0.00041551	0.000559954	-0.00221725	-0.00420666	motor	14	all
162	0.00547365	-0.0035156	0.000309807	0.00682791	-0.00390867	motor	14	all
163	-0.00368144	-0.00364272	-0.000625064	0.00631086	-0.00580164	motor	14	all
164	-0.00326693	-0.00561752	-0.000451516	0.000755029	-0.0044848	motor	14	all
165	-0.00164395	-0.000800571	-0.000601982	0.00020603	-0.00114097	motor	14	all
166	-0.00371803	-0.00402665	0.000251933	-0.000544606	6.69254e-05	motor	14	all
167	-0.00374413	0.000107436	0.000582372	0.0127263	-0.00143218	motor	14	all
168	-0.00613572	-0.00561752	0.000443177	0.00406601	-0.00368027	motor	14	all
169	-0.00566296	-0.00561752	0.000293841	-0.00195095	-0.00512683	motor	14	all
170	-0.00569181	-9.82897e-05	-4.55881e-05	0.00257322	-0.00630294	motor	14	all
171	-0.00124769	-0.00387186	-0.000534128	0.00512996	1.42702e-05	motor	14	all
172	-0.00453261	-0.00193889	-0.000613424	0.00115337	-0.00263025	motor	14	all
173	-0.00455811	-0.00561752	0.000226962	0.00083731	-0.00421501	motor	14	all
174	-0.00527221	-0.00296557	0.000390043	0.00347283	-0.00357288	motor	14	all
175	0.0026249	-0.00109264	0.000209735	-0.000945063	0.00107291	motor	14	all
176	0.000261591	-0.00396532	-0.000544799	0.00341098	-0.00411386	motor	14	all
177	-0.00699176	-0.00390609	0.000184325	0.00212454	-0.00782893	motor	14	all
178	-0.00292143	-0.000219707	-3.38417e-05	0.0013782	-0.00500852	motor	14	all
179	-0.00152545	0.00274066	0.000617766	0.00626147	-0.000414106	motor	14	all
180	-0.0056	-0.00561752	2.63617e-05	0.00496658	-0.00444587	motor	14	all
181	-0.00518546	-0.00133153	-0.000422297	-0.00338795	0.000367829	motor	14	all
182	-0.00653731	-0.00053042	-5.16577e-06	-0.00367114	-0.00245508	motor	14	all
183	-0.00400971	-0.00307745	3.9772e-05	0.00871514	-0.00645377	motor	14	all
184	0.00014983	-0.00113907	-0.000298895	0.00298206	-0.00502395	motor	14	all
185	-0.00594088	-0.00332504	-9.85148e-05	-0.00156658	-0.00513491	motor	14	all
186	-0.00458127	-0.00284746	-0.000209861	-0.000165704	-0.0044406	motor	14	all
187	-0.00278782	-0.0023277	0.00041065	0.00612921	-0.00604104	motor	14	all
188	-0.0058042	-0.000986609	4.68425e-05	-0.00180832	-0.00118034	motor	14	all
189	-0.000557668	-0.00310004	-0.000946428	0.00761994	0.00233819	motor	14	all
190	-0.00172915	-0.00178325	-0.000419497	0.000280349	-0.00330494	motor	14	all
191	-0.00515643	-0.00437543	-2.85495e-05	0.00213402	-0.000449078	motor	14	all
192	-0.00375345	-0.00453855	-0.000394833	-0.000199004	-0.00221668	motor	14	all
193	-0.00289986	-0.00561752	0.000519808	0.00307051	-0.00526767	motor	14	all
194	0.000900177	-0.00561752	-0.000171086	0.00292851	-0.00604829	motor	14	all
195	-0.00720849	0.000555637	0.000323685	0.00279692	-0.00535233	motor	14	all
196	-0.00573161	-0.00401815	-0.000386129	-0.00103103	0.000235374	motor	14	all
197	-0.0015502	-0.00392494	0.00071791	0.0062268	0.000366744	motor	14	all
198	-0.000717254	-0.00209965	0.000552526	0.00134819	-4.19237e-06	motor	14	all
199	-0.00214432	-0.00413014	-0.000437953	-0.00218313	-0.0055258	motor	14	all
200	-0.00282407	-0.00225583	-0.000721	0.00389466	-0.00684193	motor	14	all
201	-0.00775721	-0.00392086	0.000480151	0.00100989	-0.00546277	motor	14	all
202	-0.00333924	-0.00321306	0.000378288	-0.00263432	-0.00164181	motor	14	all
203	-0.00448945	-0.00549829	8.88723e-05	0.00436163	-0.00167258	motor	14	all
204	-0.00341791	0.00232088	0.000518331	-0.000217517	-0.00189205	motor	14	all
205	0.00255047	0.00275638	0.000292269	0.00632682	-0.00415163	motor	14	all
206	0.000826226	-0.000799446	0.000488416	8.87924e-05	0.0057384	motor	14	all
207	-0.00118921	-0.00472025	0.000417913	0.00605903	-0.00265088	motor	14	all
208	-0.00360937	-0.00159942	-0.00104685	0.00306917	-0.00544382	motor	14	all
209	-0.000247897	0.000353424	0.000517379	0.00302056	0.00304439	motor	14	all
210	-0.0021784	0.00033153	0.00031042	0.00211223	0.000414558	motor	14	all
211	-0.00345613	-0.00148604	-0.00155013	0.000294824	-0.00157476	motor	14	all
212	-0.00464019	-0.00211251	0.000192551	0.00245149	-0.00404105	motor	14	all
213	-0.00513689	-0.00448869	0.000340281	0.00171949	-0.00383734	motor	14	all
214	-0.00492363	-0.000437558	-0.00103612	0.00110306	0.00255064	motor	14	all
215	-0.0024147	-0.00141964	0.000453513	0.00234569	0.00507755	motor	14	all
216	-0.00325975	-0.00352398	0.000152734	-0.00142902	-0.00625454	motor	14	all
217	-0.00393143	0.000410143	0.000548322	0.00270586	-0.00488964	motor	14	all
218	-0.00698437	-0.00479752	0.000981696	0.0077282	-0.00570333	motor	14	all
219	-0.0061892	-0.00191586	0.000226733	0.00265852	-0.00472891	motor	14	all
220	0.00559889	-0.00561752	0.000384767	0.000672075	-0.000834062	motor	14	all
221	-0.00294171	0.000889777	-0.000222281	0.0031473	-0.00183182	motor	14	all
222	-0.00291212	-0.00246176	0.000761162	0.00300408	-0.00365765	motor	14	all
223	0.00136859	0.000992275	0.000123346	0.00491928	-0.00359378	motor	14	all
224	-0.000654407	-0.00140953	0.00100887	-0.00061167	-0.00110234	motor	14	all
225	-0.00478015	-0.00561752	0.000429488	-0.00318893	-0.00743829	motor	14	all
226	-0.00652016	-0.00348679	-4.89578e-05	0.00936839	-0.00108569	motor	14	all
227	0.000120227	0.00038743	0.000272888	0.0029759	-0.00375705	motor	14	all
228	-1.43876e-05	0.00138298	0.000172275	0.00156624	-0.00176676	motor	14	all
229	-0.00590755	-0.00499534	-0.000624196	0.0029402	-0.00317108	motor	14	all
230	-0.00285924	-0.0021175	0.000473704	0.00486301	-0.00428735	motor	14	all
231	-0.00296612	-0.00561752	-0.000398566	0.000369253	-0.00303434	motor	14	all
232	-0.00177075	-0.00261423	-0.000373443	0.0066766	0.00129331	motor	14	all
233	-0.00419488	-0.00409984	0.000619058	0.0055925	-0.00425604	motor	14	all
234	-0.00374225	-0.00200428	-0.000692043	-0.000490428	-0.00841206	motor	14	all
235	-0.00379778	-0.00317011	-0.000986786	0.000188316	-0.00294161	motor	14	all
236	0.00256193	-0.00289173	-4.15768e-05	0.00964218	-0.00797934	motor	14	all
237	-0.00405511	-0.00561752	-0.000504825	-0.00237738	-0.00494906	motor	14	all
238	-0.00149128	0.00170589	-0.000147732	0.00556872	-0.00653212	motor	14	all
239	-0.00378175	-0.00496602	0.000323665	0.00253979	-0.00810361	motor	14	all
240	-0.0026251	-0.00561752	-0.00040651	0.00310892	-0.0032593	motor	14	all
241	-0.0016801	0.00391308	-0.000251406	0.0098512	-0.00396134	motor	14	all
242	0.00328108	-0.00338827	-2.09918e-05	0.00321412	-0.00163856	motor	14	all
243	-0.00347873	-0.00302778	-0.000109281	0.00729455	-0.00559271	motor	14	all
244	0.00033094	-0.000549904	-0.000217893	0.00153977	-0.000179006	motor	14	all
245	-0.00524206	0.00108136	0.000248783	0.00578777	-0.00614879	motor	14	all
246	-0.00504879	-0.00382195	3.49555e-05	0.000327184	-0.00487191	motor	14	all
247	0.00390579	-0.00561752	0.00100498	-0.00375199	-0.0010468	motor	14	all
248	-0.00495316	-0.003029	-0.000986049	0.00147315	-0.00217979	motor	14	all
249	-0.00131295	-0.00561752	-0.000146364	0.00226511	-0.00365902	motor	14	all
250	-0.00418532	-0.00686064	0.000198486	-0.00232035	-0.00523821	motor	14	all
251	0.00328927	0.00282562	0.000435402	0.00955393	-0.000404401	motor	14	all
252	-0.00598765	-0.00400112	-4.05683e-06	0.0103971	-0.00277476	motor	14	all
253	-0.00399149	-0.00170008	-0.000980465	0.000258422	0.0021269	motor	14	all
254	-0.00135727	-0.00292114	0.00128325	0.00132253	-0.00524899	motor	14	all
255	-0.00415208	-0.00071167	-0.000506913	-0.00227527	-0.0020181	motor	14	all
256	-0.00242319	-0.00134103	0.000129959	0.00232907	-0.0069538	motor	14	all
257	-0.00262584	-0.00258583	-0.000589937	0.000171898	-0.00525434	motor	14	all
258	-0.00362591	-0.00432123	-0.000408441	0.00418522	-0.00383157	motor	14	all
259	-0.00468554	-0.00127577	-2.27811e-05	0.00210396	-0.0051475	motor	14	all
260	-0.00427727	-0.00143178	-0.00036432	0.00261293	-0.00565876	motor	14	all
261	-0.000563634	-0.00607187	0.000591292	0.000295062	-0.000598489	motor	14	all
262	0.00149508	-0.00481021	0.000826598	0.00822618	0.00309534	motor	14	all
263	-0.00144082	-0.00561752	-0.00354616	0.00684845	-0.00385181	motor	14	all
264	-4.47362e-06	-0.00561752	0.000710922	0.00679349	-0.00319302	motor	14	all
265	-0.00571906	0.00126254	-0.000256633	-0.00119296	0.000537511	motor	14	all
266	-0.00130494	-0.00225605	-0.000434454	0.0031733	-0.00527475	motor	14	all
267	-0.000640124	-0.00566647	-0.00060504	0.000528922	-0.000402171	motor	14	all
268	-0.00213463	-0.00157312	0.000298008	0.0103946	-0.00450749	motor	14	all
269	-0.000960734	0.000434699	0.000489675	0.00466503	-0.00337642	motor	14	all
270	0.000508158	0.00379666	0.000571809	-0.000794615	-0.0017484	motor	14	all
271	-0.00802789	-0.000149883	0.000306744	-0.000507722	-0.00325733	motor	14	all
272	-0.00498622	-0.00561752	0.00214322	0.006317	-0.00530901	motor	14	all
273	-0.00446522	-0.0019556	-0.00042859	0.00285812	-0.00383795	motor	14	all
274	-0.00290997	-0.00561752	4.87679e-05	-0.00190856	-0.00400523	motor	14	all
275	0.000112892	-0.000310403	0.000641174	0.00181593	-0.00528413	motor	14	all
276	-0.00649437	-0.00167836	-0.000417993	0.00304698	-0.003268	motor	14	all
277	0.000838218	-0.00393106	0.000609355	0.00525573	-0.00471312	motor	14	all
278	0.0010884	-0.00477662	-0.000174147	0.00339161	-0.00276412	motor	14	all
279	0.000719382	-0.00248848	-0.000126437	0.00690153	-0.00379927	motor	14	all
280	-0.001857	-0.00403468	-0.000160143	-0.00200081	-0.0028002	motor	14	all
281	-0.000918099	-0.00508417	-0.000286591	0.000474891	-0.0051122	motor	14	all
282	-0.0014641	-0.00268681	-0.000546822	0.00506139	0.000118322	motor	14	all
283	-0.00710783	-0.00271139	-0.000130623	-0.000985983	-0.00735898	motor	14	all
284	-0.00224444	-0.00472888	-0.00064423	0.00121953	-0.00921993	motor	14	all
285	-0.00169222	-0.000519937	-1.8214e-05	0.00461881	-0.00460597	motor	14	all
286	0.00193873	-0.00552783	-2.4781e-05	0.000566122	0.000360377	motor	14	all
287	-0.00455597	-0.00285439	-0.000435388	0.00154817	-0.00660242	motor	14	all
288	-0.00405336	-0.00630195	0.0014882	0.00156839	0.00182608	motor	14	all
289	0.00135102	-0.00295629	0.000156088	0.00652884	-0.00586724	motor	14	all
290	0.00460709	-0.00418195	-0.000261484	0.00517974	-0.00634846	motor	14	all
291	-0.00675918	-0.00669985	-0.0044506	-0.00269738	-0.0026234	motor	14	all
292	-0.00297207	-0.00561752	0.000160301	0.0068249	-0.000728675	motor	14	all
293	-0.00489184	-0.00220567	-0.000397461	0.000411706	-0.00277986	motor	14	all
294	0.00787709	-0.00157957	-0.000227591	-0.00032581	-0.00278619	motor	14	all
295	-0.00610537	-0.00161982	0.000859339	0.0059054	0.00139783	motor	14	all
296	-0.00358785	-0.00295425	0.000121494	0.00303877	-0.00526132	motor	14	all
297	-0.00036446	-0.00240633	5.06939e-05	0.00205684	-0.00349247	motor	14	all
298	-0.00328085	3.29559e-05	0.00142793	0.000485766	-0.00529807	motor	14	all
299	-0.00224508	-0.00309497	-0.000581096	0.00541267	-0.00618266	motor	14	all
300	-0.000944769	0.00183728	-9.97185e-05	0.00191762	-0.00262449	motor	14	all
301	-0.00169692	0.000274342	-0.000159442	0.00365895	-0.00667907	motor	14	all
302	-0.00652519	-0.000595305	0.000625029	-0.00146254	-0.00341365	motor	14	all
303	-0.00477264	-0.00342337	-0.000643594	0.000482845	-0.00617796	motor	14	all
304	-0.00136969	-0.000143611	0.00145119	0.00397515	-0.00106105	motor	14	all
305	-0.00637942	-0.00388652	-0.000593903	0.0028718	-0.00651374	motor	14	all
306	-0.00143742	-0.00278106	-0.000632906	-0.00309215	-0.00299827	motor	14	all
307	-0.00548685	-0.00561752	0.00061617	-0.00112817	-0.00556865	motor	14	all
308	0.00380359	-0.00316168	0.000398245	0.00430137	-0.00332702	motor	14	all
309	-0.0028911	-0.00561752	-0.000772901	0.00234991	-0.00888532	motor	14	all
310	-0.0025046	-0.00475208	-0.000342578	0.00123492	-0.00221133	motor	14	all
311	-0.0061884	-0.00155069	-3.89471e-05	0.000886772	-0.00352774	motor	14	all
312	-0.00560523	-0.004842	0.000123581	0.0044388	-0.00490237	motor	14	all
313	-0.000722888	-0.00173318	0.00021908	0.00191673	-0.00167481	V1	14	all
314	-0.000874858	-0.00493375	0.000442471	0.00327825	-0.0016829	V1	14	all
315	-0.00561138	0.00620777	0.00038835	0.00194831	-0.00440274	V1	14	all
316	0.000778454	0.0011539	0.000658856	-0.00234611	-0.00274008	V1	14	all
317	-0.0028567	-0.00379007	0.000653452	-0.0011727	-0.00353246	V1	14	all
318	-0.000829055	-0.00401861	0.00223378	0.000541013	-0.00160756	V1	14	all
319	-0.00740702	-0.00434318	0.00235343	0.00256449	-0.000399679	V1	14	all
320	-0.00595839	-0.00162586	-3.28605e-05	0.0013487	0.00109908	V1	14	all
321	0.00330624	-0.00229371	0.000893806	0.0067912	-0.0070427	V1	14	all
322	-0.00790648	-0.000226552	-0.000175128	0.00268138	-0.00677718	V1	14	all
323	-0.00305992	-0.00291846	0.00046546	0.00150718	0.000119966	V1	14	all
324	-0.00497727	-0.00550196	-0.00034562	-0.000101343	-0.00165705	V1	14	all
325	-0.00336759	-0.00132625	0.000330674	0.00819164	6.04447e-05	V1	14	all
326	-0.00327494	-0.00524105	2.60784e-05	0.00566149	0.000173246	V1	14	all
327	-0.00174822	-0.00253844	-0.000232295	-0.00495793	-0.00377045	V1	14	all
328	-0.00656466	-0.00561752	-0.000667303	-0.0051052	-0.00612956	V1	14	all
329	-0.00267717	-0.00561752	0.0001329	0.00606798	-0.00448315	V1	14	all
330	-0.000719692	-0.00451136	0.000653402	0.00523305	-0.00422965	V1	14	all
331	-0.0027141	-0.00561752	-5.57063e-05	-0.000131074	-0.00479483	V1	14	all
332	-0.00142761	-0.000909246	-0.00023315	-0.00313206	-0.00292051	V1	14	all
333	-0.00103004	-0.00420099	-0.000438696	-0.00109226	-0.00196807	V1	14	all
334	-0.00715997	-0.00423711	0.000180053	-0.00274132	-0.00311873	V1	14	all
335	0.00408101	-0.00437151	1.41802e-05	0.00111354	-0.0028182	V1	14	all
336	0.00147783	-0.00561752	-7.17735e-06	-0.0035795	0.00505928	V1	14	all
337	0.00196906	0.000824393	0.00189378	0.00834745	0.00503915	V1	14	all
338	-0.00125016	-0.000180454	-0.00144595	0.000101138	-0.00529079	V1	14	all
339	-0.00377773	-0.00294831	-0.000167732	0.00321856	-0.00325258	V1	14	all
340	-0.00336614	-0.00282862	-3.35125e-05	0.00103266	-0.003067	V1	14	all
341	-0.00121834	-0.00378867	0.00030906	0.00188322	-0.00237958	V1	14	all
342	-0.00132773	-2.58753e-05	0.00199338	0.012496	-0.00101296	V1	14	all
343	-0.00446003	0.000333417	-0.000511815	-0.00221558	-0.000378228	V1	14	all
344	0.00285078	-0.00216716	0.000673373	0.00896641	0.00234648	V1	14	all
345	-0.00435344	-0.00166493	-0.000133783	0.00152676	-0.00341106	V1	14	all
346	-0.0057976	-0.00561752	0.000442094	0.0031166	-0.00790058	V1	14	all
347	0.00468765	0.000664056	0.000472826	-0.000441688	0.00145702	V1	14	all
348	-0.00326088	-0.00386347	0.000200092	-0.000986712	-0.00517991	V1	14	all
349	-0.00542781	-0.000489829	-0.000724909	0.00178443	-0.00228433	V1	14	all
350	-0.00115519	-0.0001027	-0.000403745	-0.0041617	-0.00640358	V1	14	all
351	0.00099899	-0.00561752	0.000429959	-0.000153133	0.00160452	V1	14	all
352	-0.00177005	-0.00219886	0.000411455	-0.00208541	-0.00540615	V1	14	all
353	0.00376222	-0.00357326	6.58278e-05	-0.00294326	-0.00364042	V1	14	all
354	-0.00547208	-0.00483806	-0.000317721	-0.00508734	-0.00143681	V1	14	all
355	-0.00191182	-0.00561752	0.000324224	-0.00287734	-0.0050648	V1	14	all
356	-0.00135629	-0.00213979	0.000503603	0.00453622	-0.00479334	V1	14	all
357	-0.00607059	-0.00243709	0.00143565	0.00111509	0.000107518	V1	14	all
358	-0.0017888	-0.00430369	-0.000220679	0.00267115	-0.00375511	V1	14	all
359	-0.00261323	-0.00297462	-0.000132037	-0.00452042	-0.0026038	V1	14	all
360	-0.00201281	-0.00117085	0.000241283	-0.000511585	0.000208873	V1	14	all
361	-0.00735303	-0.00458269	4.95788e-05	-0.00066842	-0.00481346	V1	14	all
362	-0.00249943	-0.000610163	-0.000307067	-0.000327063	-0.00454176	V1	14	all
363	-0.000622528	-0.00293943	-0.000367063	0.00454215	0.00238844	V1	14	all
364	-0.00249102	-0.00561752	2.36104e-05	9.15022e-05	-0.00225446	V1	14	all
365	-0.0057689	-0.00143093	0.00101387	0.00387712	-0.00395311	V1	14	all
366	-0.00472389	0.000619822	-0.000393506	-0.00110024	-0.00439557	V1	14	all
367	-0.00403066	-0.00430425	0.000593504	0.00281467	-0.00379134	V1	14	all
368	-0.000117152	-0.00256438	7.75916e-05	-0.00340802	-0.00103339	V1	14	all
369	-0.00753907	-0.00561752	-0.00102254	-0.00123812	-0.00307365	V1	14	all
370	-0.00218554	-0.00325241	0.000276863	-9.63763e-05	-0.00273459	V1	14	all
371	-0.00696544	-0.00277703	-0.00047688	0.00325084	0.000893777	V1	14	all
372	-0.00170875	-0.00191622	0.000597247	-0.00153015	-0.00345685	V1	14	all
373	0.00101972	-0.00562083	-0.000555238	0.00120919	-0.000752886	V1	14	all
374	-0.00655706	-0.00391974	-0.000397795	-0.00176313	-0.00407596	V1	14	all
375	-0.00354991	-0.00152279	0.000259414	0.00385776	-0.00496453	V1	14	all
376	-0.00656969	-0.00281271	-0.000542494	8.49408e-06	-0.00478092	V1	14	all
377	-0.000592551	-0.00405822	-0.000439222	0.000813428	-0.00495553	V1	14	all
378	-0.00218817	-0.00390965	0.000559672	0.00281294	-0.00183802	V1	14	all
379	-0.0041038	-0.00413704	-8.33917e-05	0.00331054	-0.00179715	V1	14	all
380	-0.0031107	-0.00561752	0.000252607	-0.00151871	-0.00782123	V1	14	all
381	-0.00513535	0.00530623	-0.00103453	0.00565199	0.00614143	V1	14	all
382	-0.000829878	-0.00277294	6.48181e-06	0.00187933	-0.00547272	V1	14	all
383	-0.00304421	0.000766926	-0.000398369	-0.00333055	-0.00356824	V1	14	all
384	-0.00435056	-0.00554186	-0.000322262	-0.000552619	0.000696682	V1	14	all
385	-0.00371118	-0.00376252	-0.000157818	0.00344858	-0.0054135	V1	14	all
386	-0.00356632	-0.00288403	0.00080411	0.0011864	-0.0006878	V1	14	all
387	-0.00175367	-0.000776847	-0.000441683	-0.000322005	-0.00422968	V1	14	all
388	-0.00710224	0.00127357	0.000336914	0.00130407	-0.001493	V1	14	all
389	0.000931942	0.00198077	-0.00026905	0.00534243	0.00254804	V1	14	all
390	-0.00405972	-0.00561752	-0.000171846	0.000265809	-0.0012474	V1	14	all
391	-0.00435849	-0.00250039	0.000567431	0.00123319	-0.00680452	V1	14	all
392	-0.000866125	-0.00241232	0.000471727	0.0133956	-0.00246187	V1	14	all
393	0.00478631	0.00574	0.00130761	0.00231408	-0.0010146	V1	14	all
394	-0.00391636	0.00500652	0.00157555	-0.00192266	-0.00143123	V1	14	all
395	-0.00503814	-0.00561752	0.000187368	-0.0025843	0.000135188	V1	14	all
396	-0.00163156	-0.0025972	-0.000602495	0.00563103	-0.00298097	V1	14	all
397	8.75893e-05	-0.0049007	0.000692716	0.00108247	-0.00128355	V1	14	all
398	-0.00357212	-0.00561752	0.000380677	0.00202064	-0.00623918	V1	14	all
399	-0.00176611	0.000314521	-0.000487474	-0.00398333	-0.00460915	V1	14	all
400	0.00293558	-0.00382746	0.000969102	0.00773987	-0.00365955	V1	14	all
401	-0.00144807	-0.00561752	-0.000118425	0.000855528	-0.00203564	V1	14	all
402	-0.00369464	-0.00469274	1.75076e-05	0.000364316	-0.00436816	V1	14	all
403	-6.7771e-05	-0.0043892	-0.000646738	-0.00219108	-0.00605269	V1	14	all
404	0.000399181	-0.00272678	-0.000182822	0.00805588	-0.00464137	V1	14	all
405	-0.00118803	-0.00561752	0.000250368	0.00480511	-0.00170955	V1	14	all
406	-0.00036292	0.00515927	0.000422575	-0.00247474	-0.00422817	V1	14	all
407	0.000622313	-0.00399876	-0.000233152	0.00146124	-0.0050016	V1	14	all
408	-0.00348908	-0.00257274	-0.000302298	-0.00324194	-0.00550061	V1	14	all
409	-0.00524708	-0.00436638	-3.42714e-05	0.00701578	-0.000558832	V1	14	all
410	0.00102372	-0.00188673	0.000137158	0.0041896	-0.0033151	V1	14	all
411	1.59842e-05	-0.00191826	-0.000570938	-0.00154383	-0.00462968	V1	14	all
412	-0.0041424	-0.00301784	0.000147433	-0.0041911	-0.00111677	V1	14	all
413	-0.00366927	-0.00379426	-0.000180164	0.00389229	-0.000731459	V1	14	all
414	-0.00211984	0.00101779	-0.000544876	0.000530181	0.00100352	V1	14	all
415	-0.00510739	-0.00259235	0.000924072	0.00842782	-0.00111536	V1	14	all
416	-0.00117473	-0.00418755	-0.000292227	0.00142105	-0.00153037	V1	14	all
417	-0.00105666	-0.00407805	0.000243423	0.00491914	-0.00224705	V1	14	all
418	-0.00333724	-0.00561752	-0.000767623	-0.000302118	-0.00628197	V1	14	all
419	-0.00357856	-0.00218264	-5.21211e-05	0.0019238	-0.00180742	V1	14	all
420	-0.00463016	-0.00561752	0.000478371	-0.00135755	-0.00678175	V1	14	all
421	-0.0034094	-0.00351117	-0.000215569	0.00124796	-0.00316956	V1	14	all
422	-0.00339212	-0.0031446	0.000516788	0.0132846	0.000970819	V1	14	all
423	-0.0026147	-0.00180326	-0.00041151	1.58906e-05	-0.00869423	V1	14	all
424	-0.000847431	-0.00233514	0.000407596	0.00436702	0.000278034	V1	14	all
425	-0.00282548	-0.00561752	0.000135843	0.00522578	0.000711418	V1	14	all
426	-0.00434057	-0.00127928	-9.55602e-05	0.00369341	-0.00342061	V1	14	all
427	-0.00453787	-0.00150288	-0.000181723	-0.00376917	-0.00511588	V1	14	all
428	-0.00436929	-0.00160037	-0.000282009	-0.00277933	-0.00444454	V1	14	all
429	-0.00270428	-0.00443356	-0.000217304	0.00619562	-0.003105	V1	14	all
430	-0.00461127	-0.00168867	0.000394582	-0.00274488	-0.00409253	V1	14	all
431	-0.00134137	-0.0025164	-0.000155766	0.0058793	-0.0040553	V1	14	all
432	-0.00118098	-0.00249553	-0.00015152	-0.00361611	-0.00187875	V1	14	all
433	-0.00104995	-0.00311636	0.000161325	0.00467787	-0.000801946	V1	14	all
434	-0.000371773	-0.00320655	-0.000304314	-0.00299388	-0.00145966	V1	14	all
435	-0.00132942	0.00297456	0.00109789	-0.00224213	-0.00394443	V1	14	all
436	0.000472569	-0.00286136	-0.00040267	-0.00427494	-0.00310987	V1	14	all
437	0.00146191	-0.00102829	0.000412406	0.00476264	-0.000353016	V1	14	all
438	-0.00523484	-0.00399374	1.11039e-05	-0.00335784	-0.00195634	V1	14	all
439	-0.00527638	-0.00471708	-0.00123515	0.000312814	-0.00624336	V1	14	all
440	-0.00470954	-0.00526871	5.87784e-06	-0.00346981	-0.00266978	V1	14	all
441	-0.00125817	-0.00302555	-4.23326e-05	-0.000609335	-0.00317344	V1	14	all
442	-0.00379088	0.00291214	7.48012e-05	0.00985234	0.00102121	V1	14	all
443	0.00238783	-0.00168458	1.1991e-05	0.0048658	-0.00607831	V1	14	all
444	-0.00415608	-0.00269624	0.00161375	0.00237266	-0.00361219	V1	14	all
445	-0.00478625	-0.00656625	0.000235583	0.00228656	-0.00453714	V1	14	all
446	-0.00537936	-0.00561752	-0.000619214	0.0033511	-0.00274434	V1	14	all
447	-0.00255242	-0.00271535	-4.28491e-05	-0.000166995	-0.000776344	V1	14	all
448	-0.00583738	-0.00561752	-0.000700786	-0.000615836	-0.006758	V1	14	all
449	-0.00559392	-0.00427367	0.000533918	0.00163862	-0.00639735	V1	14	all
450	-0.00323811	0.00219994	0.000265347	0.00650849	0.0016522	V1	14	all
451	0.00230024	0.0010949	0.000314045	0.00432481	-0.00375581	V1	14	all
452	-0.00559133	-0.00327428	-7.11813e-06	-0.00368324	-0.00270673	V1	14	all
453	-0.00704981	-0.00561752	-8.4153e-05	-0.00194738	-0.00447599	V1	14	all
454	-0.00264738	-0.00561752	-0.000213873	-0.00239228	-0.00437588	V1	14	all
455	-0.00340661	-0.00420775	-1.2967e-05	0.00280072	-0.00173105	V1	14	all
456	-0.006767	-0.00561752	0.000348576	-0.000322026	-0.00345552	V1	14	all
457	-0.00388391	-0.00423396	0.000658415	0.00451914	-0.00611243	V1	14	all
458	-0.00133796	-0.00240634	0.00020013	0.00459218	-0.00606975	V1	14	all
459	-0.000738702	-0.00429113	0.00134722	0.00720684	-0.0021585	V1	14	all
460	-0.00472879	-0.00561752	-0.000213345	-0.00297729	-0.00295208	V1	14	all
461	-0.00208319	-0.00420215	0.00127637	-0.00317064	-0.00445093	V1	14	all
462	-0.00163834	-0.00300775	-0.000412668	0.00202547	-0.00180118	V1	14	all
463	-0.00732974	9.95633e-05	0.000609248	-0.00165544	-0.00482804	V1	14	all
464	-0.00324683	-0.00121743	0.000283637	0.00718905	-0.000591215	V1	14	all
465	-0.00176136	-0.00333254	-0.000257589	0.00287536	-0.00425615	V1	14	all
466	-0.00221769	-0.0032714	-0.000132501	0.00561549	-0.00205608	V1	14	all
467	-0.00140829	-0.00561752	-0.00069658	-0.00115504	-0.00498009	V1	14	all
468	-0.0002751	-0.00371783	0.000161208	0.00444642	-0.00435906	V1	14	all
469	-0.00485822	-0.00214664	-0.000957942	-0.00239323	-0.00202606	V1	14	all
470	-0.00109742	-0.00561752	0.000270838	0.00465249	0.000288994	V1	14	all
471	0.000731475	0.000154621	0.000426002	0.0068074	0.00187172	V1	14	all
472	0.00205058	-0.00187668	-0.000129447	0.00113149	-0.00383031	V1	14	all
473	0.00564984	-0.00433254	0.000483341	0.00569649	0.00091657	V1	14	all
474	-0.00120409	0.000840842	0.000192619	0.00161307	-0.00257335	V1	14	all
475	-0.0020396	-0.000139764	0.000215655	0.00491295	0.000225665	V1	14	all
476	-0.00644501	-0.00429028	-0.000393968	0.000762807	-0.00442632	V1	14	all
477	-0.00204365	-0.00278975	-0.000520165	0.00520637	-0.00375481	V1	14	all
478	-0.00513739	-0.000513866	-0.000812716	-0.000866515	-0.00725357	V1	14	all
479	-0.000481673	-0.00106175	0.000217198	-0.000562228	-0.000418329	V1	14	all
480	-0.00401359	0.00109738	-0.000908228	-0.00219542	-0.00396968	V1	14	all
481	-0.00470972	-0.00326145	-0.000661826	0.00292828	0.00130955	V1	14	all
482	-0.00103775	-0.00340339	0.000563613	0.00561431	-0.00241542	V1	14	all
483	-0.00427679	-0.00498354	-0.00117428	0.00312376	-0.00336793	V1	14	all
484	0.000404002	0.0019244	-0.000310628	1.92441e-05	-0.00114724	V1	14	all
485	-0.0025461	-0.00561752	2.27876e-06	-0.00154839	-0.000625955	V1	14	all
486	-0.00426736	-0.00496358	0.000100425	0.00430094	-0.00708689	V1	14	all
487	-0.00150007	-0.00188246	-0.000382337	0.00127707	-0.00357865	V1	14	all
488	-0.00308015	-0.00432878	0.000208007	-0.00207123	-0.00162513	V1	14	all
489	-0.0074668	-0.00561752	-0.000155261	0.00705777	-0.00158875	V1	14	all
490	0.000730006	0.000402108	-0.000574325	0.00201715	-0.00187486	V1	14	all
491	-0.00377171	-0.00319976	0.000600833	0.00442121	-0.00354432	V1	14	all
492	-0.00286678	-0.00224684	9.29365e-05	0.00168172	0.0019169	V1	14	all
493	0.00166664	-0.00561752	0.000970332	0.00724915	-0.00576678	V1	14	all
494	-0.00259991	-0.00561752	-0.000250646	0.00523854	-0.00418739	V1	14	all
495	-0.00286048	0.000640194	-8.15364e-05	-0.0014817	-0.00381373	V1	14	all
496	-0.00362169	0.000204009	-0.000371399	0.00296994	-0.00105248	V1	14	all
497	-0.00753305	-0.00466637	-0.000104891	-0.00436577	-0.00262256	V1	14	all
498	-0.00275032	0.000612495	0.000637339	0.00306065	-0.00136489	V1	14	all
499	-0.00329903	-0.00301313	-0.00050416	0.000132658	-0.00254555	V1	14	all
500	-0.0058047	-0.00644614	-0.00052964	-0.00391362	-0.0076718	V1	14	all
501	-0.00572296	0.0010562	0.000544406	0.00606983	-0.000756633	V1	14	all
502	-0.00553806	-0.00389176	-0.000896045	-0.00381558	-0.00385966	V1	14	all
503	-0.00468542	-0.000732909	0.000139253	-0.00149637	-0.00230051	V1	14	all
504	-0.000797346	-0.00312141	0.000260796	0.0044535	0.00292852	V1	14	all
505	-0.00546863	-0.00336713	-0.000192618	-0.000868457	-0.00501054	V1	14	all
506	-0.0067094	-0.00383897	0.000248753	-0.00422958	-0.00049812	V1	14	all
507	-0.00441469	-0.00281818	-0.000212334	-0.000349703	-0.00457587	V1	14	all
508	-0.00441613	-0.00561752	-0.000266293	0.000296047	-0.00232835	V1	14	all
509	-0.00325442	-0.00388805	0.000901924	-0.000850564	0.00138165	V1	14	all
510	-0.00342908	-0.00180867	0.000690487	0.00231201	-0.00487375	V1	14	all
511	-0.00484756	-0.00554139	-9.62269e-05	0.000791826	-0.000823742	V1	14	all
512	-0.0018029	0.00167808	-0.000525782	-0.0024014	-0.00131862	V1	14	all
513	0.00349557	-0.00221838	0.00127055	0.00890384	0.00115095	V1	14	all
514	-0.00799305	-0.0018557	-0.000439491	-0.000633679	-0.000743068	V1	14	all
515	-0.00555628	-0.00142474	0.0003529	0.00127529	-0.00356936	V1	14	all
516	-0.00399978	-0.00197938	0.000264757	0.00251968	-0.00318029	V1	14	all
517	-0.00131001	-0.0036366	0.000404379	0.00171481	-0.00645607	V1	14	all
518	-0.00363279	-0.00153703	0.000436369	0.00397046	0.000670828	V1	14	all
519	-0.00445862	-0.00291535	-0.000560102	0.00660059	-0.00207985	V1	14	all
520	-0.00238121	0.00279194	0.000781296	0.00426771	-0.00422224	V1	14	all
521	-0.00634833	-0.00304328	-0.000185512	0.0120103	-0.00176795	V1	14	all
522	-0.00618493	-0.00366615	-0.000297115	0.00511161	-0.00580481	V1	14	all
523	-0.00438487	-0.00383257	-5.47524e-05	-0.00385137	-0.00388551	V1	14	all
524	-0.00549849	-0.00356327	0.000209577	0.00638448	-0.002245	V1	14	all
525	-0.000907801	0.00133548	0.000348947	-0.000190101	-0.00278621	V1	14	all
526	-0.00194326	-0.00339518	0.00050068	-0.00148259	-0.00438202	V1	14	all
527	-0.000682918	-0.00113397	0.000123172	0.000517283	-0.0043163	V1	14	all
528	-0.00181794	0.000651603	0.000231854	0.000591386	0.000621299	V1	14	all
529	-0.00406306	-0.00324241	0.000957623	0.00462343	-0.00526543	V1	14	all
530	-0.00340348	-0.00561752	-0.000372682	-0.00211436	-0.00390056	V1	14	all
531	-0.0047679	-0.00214935	-0.000354219	-0.000336857	-0.0042028	V1	14	all
532	-0.00400506	-0.00290915	0.000234777	0.00100566	-0.00460037	V1	14	all
533	-0.00205014	-0.00561752	0.00146894	-0.000769169	-0.00140603	V1	14	all
534	-0.00128223	-0.00214316	-0.000727207	-0.00395923	-0.00197702	V1	14	all
535	-0.00399156	-0.00261921	0.00200148	0.00313749	-0.00456071	V1	14	all
536	-0.00272236	-0.00207679	-0.000396657	0.00216698	-0.00556013	V1	14	all
537	-0.00340015	-0.00561752	-0.000289754	0.00127829	-0.00523947	V1	14	all
538	-0.00148388	-0.00314667	0.000506277	0.00659804	-0.00229355	V1	14	all
539	-0.00298465	0.000910066	0.000129478	0.00314807	-0.00254918	V1	14	all
540	-0.00203813	-0.000362275	-0.000952622	0.000167643	-0.000753636	V1	14	all
541	-0.000833217	0.00120279	-0.000123915	0.00344855	-0.00379261	V1	14	all
542	-0.00647462	0.000585487	0.00042065	0.00485063	0.00171046	V1	14	all
543	-0.0069889	-0.00371457	-0.000611801	-0.0030808	-0.00635561	V1	14	all
544	-0.00548872	-0.00118713	-6.27462e-05	0.00174776	-0.00220903	V1	14	all
545	-0.000823029	-0.00275868	0.00128545	0.0124522	-0.0012993	V1	14	all
546	-0.00077848	-0.00324472	-0.00045222	0.000452695	-0.00459927	V1	14	all
547	-0.00544088	-0.00270724	0.00050421	-0.00140502	-0.00552205	V1	14	all
548	-0.00291298	-0.00561752	-0.000127366	0.00158728	-0.00326229	V1	14	all
549	-0.00274021	-0.000121	-0.0005732	-0.00505879	-0.00508803	V1	14	all
550	-0.00441976	-0.00404001	8.93469e-06	-0.00421304	7.07098e-05	V1	14	all
551	-0.00417447	-0.00312301	-0.000407882	-0.00317906	-0.00443017	V1	14	all
552	0.000777531	-0.00186447	-7.3593e-05	-0.00212558	-0.00273117	V1	14	all
553	-0.00128488	-0.0026111	-8.09086e-05	0.00302046	-0.00190189	V1	14	all
554	-0.00399171	-0.00377171	-0.000216102	0.00480234	-0.00208246	V1	14	all
555	-0.00165119	-0.00297512	-0.000355429	-0.00504254	-0.000118796	V1	14	all
556	-0.00207815	-0.00473264	-0.000297397	-0.00307785	-0.00601026	V1	14	all
557	-0.00518031	-0.00212166	-4.7248e-05	-0.00129668	-0.00290082	V1	14	all
558	-0.00507198	3.61985e-05	6.80647e-05	0.0013898	-0.00294581	V1	14	all
559	-0.00174291	0.00202387	0.000191498	0.000994181	-0.00410586	V1	14	all
560	-0.00548059	-0.00336104	-0.000590155	-0.00254016	-0.00314676	V1	14	all
561	-0.00263922	-0.000388028	-0.000105105	-0.000943418	-0.00429282	V1	14	all
562	-0.00374619	0.00141582	0.000139813	-0.00281313	-0.00327506	V1	14	all
563	-0.000663036	-0.00561752	-0.00072803	0.00102788	-0.00771678	V1	14	all
564	0.00558002	-0.00477118	0.00197067	0.00490527	-0.00460235	V1	14	all
565	-0.0016075	-0.00408135	0.000169322	-0.000503996	-0.00176089	V1	14	all
566	0.0027397	-0.00465337	0.00176223	0.00434539	0.00372842	V1	14	all
567	-0.00526768	-0.00331698	-7.21566e-05	-0.00440847	-0.00281168	V1	14	all
568	-0.00463076	-0.000489503	0.000258191	0.00172524	-0.00345459	V1	14	all
569	-0.00385818	-0.00366731	-0.000320399	-0.00132965	-0.00525072	V1	14	all
570	-0.00696771	-0.00134023	-0.000188245	0.00262914	-0.00532379	V1	14	all
571	-0.00499467	-0.00561752	-0.000517383	-0.00244917	-0.00327532	V1	14	all
572	-0.0053848	-0.00121342	-0.0001033	0.00557326	-0.0042313	V1	14	all
573	-0.00567061	-0.00412759	-0.000316408	-0.00243439	-0.00685197	V1	14	all
574	-0.00563386	-0.00554891	0.000142008	0.00115943	-0.000646407	V1	14	all
575	-0.00412936	-0.00308094	0.000328116	0.0091067	0.0013092	V1	14	all
576	-0.00378177	-0.00372293	2.10252e-05	0.00497226	0.00264364	V1	14	all
577	-0.0059456	-0.000845704	-1.437e-05	0.00165314	-0.00454582	V1	14	all
578	-0.00286594	-0.00043766	-0.000119758	-0.00447558	-0.00329947	V1	14	all
579	-0.0073337	0.0025053	-0.000680364	0.00244008	-0.00181235	V1	14	all
580	0.000387757	-0.00492169	-0.000182068	-0.000868527	-0.00409361	V1	14	all
581	-0.00218804	-0.00526608	-6.68525e-05	0.00257298	-0.00486304	V1	14	all
582	-0.00493407	0.00117267	0.000639898	0.00569488	-0.00388621	V1	14	all
583	-0.00181563	-0.0015324	0.000253076	0.000175426	-0.00240389	V1	14	all
584	-0.00479404	-0.0045115	0.00010634	0.00270923	-0.000806565	V1	14	all
585	-0.00443898	-0.000683251	-9.72213e-05	0.000783369	-0.00576662	V1	14	all
586	-0.00304779	-0.00215057	-0.000116878	-0.00315797	-0.00191637	V1	14	all
587	-0.00523476	-0.00240154	-3.81996e-05	0.00496752	-0.00124167	V1	14	all
588	-0.00201061	-0.00365669	-0.000548512	0.00406851	-0.00041671	V1	14	all
589	-0.0056433	0.00213746	-2.41788e-05	0.000246767	-0.00520281	V1	14	all
590	-0.00112913	-0.0049237	-0.000252423	0.00195902	-0.00444109	V1	14	all
591	-0.000937051	-0.00411337	0.000157994	-0.00381281	-0.00178653	V1	14	all
592	-0.00690695	-0.00486195	-7.55907e-05	0.00364124	0.00310578	V1	14	all
593	-0.00411408	-0.0049964	-0.000214773	-0.000806978	-0.00275018	V1	14	all
594	-0.000246305	-0.00238336	1.74246e-05	0.00427655	0.000704822	V1	14	all
595	-0.00220785	-0.00431516	0.000324471	-0.00507555	-0.00463042	V1	14	all
596	-0.00348762	-0.00318651	-0.000399763	-0.00136669	-0.00315175	V1	14	all
597	0.00327424	0.00327995	-0.000216068	0.00469431	-0.00105687	V1	14	all
598	-0.00289639	-0.00335403	-0.000313602	-0.00109157	-0.00352366	V1	14	all
599	-0.00332102	-0.00413089	-1.80565e-05	0.00253827	-0.00470404	V1	14	all
600	-0.00199376	-0.000923867	0.000189537	0.00663778	-0.0031364	V1	14	all
601	-0.00421849	-0.0041798	-0.000132129	0.00934612	-0.000764009	V1	14	all
602	0.00334903	-0.00240165	0.000279634	0.00110623	-0.00382063	V1	14	all
603	-0.00519288	-0.00129463	0.000170189	0.00536147	-0.00348743	V1	14	all
604	-0.000827703	-0.0028871	-0.000197291	0.00505537	-0.0033735	V1	14	all
605	-0.00504504	-0.00364202	0.000403662	0.000598656	-0.00181588	V1	14	all
606	-0.00103763	-0.00299051	0.000984397	0.00314648	-0.00122275	V1	14	all
607	-0.0036393	-0.00177276	-0.000557455	-0.00330848	-0.00438519	V1	14	all
608	-0.00201552	-0.00394838	-0.000453343	-0.00218933	-0.00481632	V1	14	all
609	-0.00344196	-0.0015921	0.000109165	-0.00256686	-0.00300714	V1	14	all
610	0.00177125	0.00155915	0.00103222	0.00568072	-0.000997213	V1	14	all
611	0.000191098	-0.00314394	0.000505001	0.000169432	0.00218318	V1	14	all
612	-0.0083811	-0.00561752	-0.000270485	0.00081498	-0.00503262	V1	14	all
613	-0.00251492	-0.00497123	6.26823e-06	-0.00305796	-0.00421805	V1	14	all
614	-0.00139928	-0.00161072	5.26996e-05	0.00348076	-0.00331054	V1	14	all
615	-0.00186175	-0.00561752	0.000325775	0.00215598	-0.00197115	V1	14	all
616	-0.00460175	-0.00305072	-0.000432937	-0.000788665	-0.00349201	V1	14	all
617	-0.00459362	-0.00561752	0.000539838	-0.000390914	-0.00281302	V1	14	all
618	-0.00548598	-0.00553754	-0.000738543	-0.00363099	-0.00434624	V1	14	all
619	0.00013629	-0.00398381	-8.20663e-05	0.0069409	-0.00220774	V1	14	all
620	-0.0051092	-0.00182299	-0.000410878	0.000383935	-0.00288558	V1	14	all
621	-0.000507041	-0.00220243	0.00138725	7.05943e-05	-0.00291866	V1	14	all
622	-0.00231512	-0.000657178	-2.97977e-05	0.00250445	-0.00387565	V1	14	all
623	-0.000304929	-0.00342158	8.13817e-06	0.00694175	-0.00439182	V1	14	all
624	-0.00424239	-0.00046494	0.00107174	0.00229606	-0.00577953	V1	14	all
625	-0.00292974	-0.00245849	-0.000410677	0.00475012	-0.00384331	V1	14	all
626	0.00130544	-0.00319462	0.000734498	0.00752006	0.000537421	V1	14	all
627	-0.00348478	-0.000678364	0.000329721	0.00200885	-0.00195579	V1	14	all
628	-0.00171968	-0.00506884	-0.00014254	-0.00164655	-0.00268384	V1	14	all
629	-0.00645497	-0.00186764	-0.000663031	-0.0030261	-0.00548319	V1	14	all
630	-0.00350799	-0.00244596	0.000466406	-0.00276629	-0.000727653	V1	14	all
631	-0.00620963	-0.00561752	-0.000631118	-0.0031879	-0.000164281	V1	14	all
632	-0.00307817	0.000746248	8.09708e-05	-0.000253161	-0.00392338	V1	14	all
633	-0.0027823	0.000237097	-0.000148581	-0.00195009	-0.00310577	V1	14	all
634	-0.00450838	-0.0034579	0.000182595	0.00205283	0.000211909	V1	14	all
635	-0.00290935	-0.00421627	-0.000122034	-0.000682204	-0.00176068	V1	14	all
636	-0.00378543	-0.00388004	-7.92924e-05	-0.00119533	-0.00234631	V1	14	all
637	-0.00337366	-0.00561752	-0.00074057	7.16286e-05	-0.0051675	V1	14	all
638	0.00336896	-0.000852701	-0.00047765	0.00228821	-0.000797248	V1	14	all
639	-0.00335206	-0.000852213	0.000729007	-0.00226389	-0.00593795	V1	14	all
640	-0.00212454	-0.000959664	-0.00014364	-0.00118836	-0.000651806	V1	14	all
641	-0.00410924	-0.00202182	-0.000714078	-0.00113547	-0.000179229	V1	14	all
642	-0.00109005	-0.00151271	0.000565178	-0.00422025	-0.00232362	V1	14	all
643	-0.00425914	0.00537651	-0.000617963	0.00123	-0.00202725	V1	14	all
644	-0.00576395	-0.00336761	-0.0010566	0.00475274	-0.00352451	V1	14	all
645	7.38225e-05	-0.000650559	1.20947e-05	0.000570152	-0.0036967	V1	14	all
646	-0.00420663	-0.00495961	-0.000847552	-0.00109088	-0.00190899	V1	14	all
647	-0.00379005	-0.00256101	0.000689831	0.00705551	-0.000354782	V1	14	all
648	-0.00232788	-0.000823489	0.000119924	0.0039573	-0.00246122	V1	14	all
649	-0.00384374	-0.0043303	-0.000372882	-0.00184285	-0.00244762	V1	14	all
650	-0.00168328	-0.00259814	-0.000988617	-0.00560747	-0.00308431	V1	14	all
651	-0.00318775	0.00161849	-5.72378e-05	0.00606435	-0.00427055	V1	14	all
652	-0.00295263	-0.00441423	-0.000371999	0.00125743	-0.00350158	V1	14	all
653	-0.00420361	-0.00352733	0.000372925	-0.00126845	-0.00254244	V1	14	all
654	-0.00531778	-0.000873214	-0.000270423	0.0109664	-0.000216653	V1	14	all
655	-0.004003	-0.00554663	0.000199949	0.00299991	-0.00145783	V1	14	all
656	-0.00527943	-0.00561752	0.000612972	0.012215	-0.00183569	V1	14	all
657	-0.00209389	-0.00043066	-8.66406e-05	0.00519999	-0.00274554	V1	14	all
658	-0.00400402	-0.00272267	-0.000474734	-0.000978738	-0.000797954	V1	14	all
659	-0.00238074	0.00311683	0.000272504	0.00324069	-0.00479233	V1	14	all
660	0.00226519	-0.00561752	5.59355e-06	-0.00150534	-0.00639537	V1	14	all
661	-0.00650142	0.000471372	-0.000223222	0.000261161	-0.00289327	V1	14	all
662	0.00117129	-0.00181612	-0.000450683	0.00353613	-0.00169461	V1	14	all
663	-0.00233087	-0.00561752	0.000432353	0.00786129	-0.00603566	V1	14	all
664	-0.00502025	-0.00389396	-2.57746e-05	0.00351442	-0.00680176	V1	14	all
665	-0.00245055	-0.00561752	1.03256e-05	0.0026633	-0.000995041	V1	14	all
666	-0.00541999	-0.00136693	0.000485956	-0.000670283	-0.00246526	V1	14	all
667	-0.00153173	-0.00376853	-6.90963e-05	-0.00235325	-0.00562918	V1	14	all
668	-0.00507929	-0.00185667	-0.000268327	0.000234239	-0.00353271	V1	14	all
669	0.000707065	-0.00561752	2.74999e-05	0.00247147	-0.00155215	V1	14	all
670	-0.000270326	-0.00292275	-0.0002115	0.00428969	0.000895177	V1	14	all
671	-0.000388716	-0.00151147	-5.3285e-05	0.0038866	-0.0045492	V1	14	all
672	-0.00310837	-0.00561752	-0.00060633	-0.00287904	-0.00447966	V1	14	all
673	-0.00290538	-0.00108738	-0.000153619	0.00798604	-0.00283419	V1	14	all
674	-0.00224146	-0.00564796	-0.000455439	-0.00465243	-0.0023243	V1	14	all
675	-0.00472404	-0.00318133	-4.42254e-05	-0.00220305	-0.0016627	V1	14	all
676	-0.000545721	-0.00409284	-0.000700983	-0.00237052	-0.00497828	V1	14	all
677	-0.00445279	-0.00348008	-3.27537e-06	0.00439297	-0.00181669	V1	14	all
678	-0.00407615	-0.00443158	-0.000566393	-0.00288948	-0.00456922	V1	14	all
679	-0.00515055	-0.00145386	4.40145e-06	0.000497872	-0.00419608	V1	14	all
680	-0.00682182	-0.0048831	-2.90582e-06	-0.000808867	-0.00391436	V1	14	all
681	-0.004136	-0.00217807	-0.000272431	0.00293861	-0.00473511	V1	14	all
682	0.00288496	-0.00368973	0.000742301	0.01423	-0.00309576	V1	14	all
683	-0.00189761	-0.00206771	0.000227253	0.0109802	-0.0017805	V1	14	all
684	-0.00429474	-0.00129447	-7.91412e-05	0.0010973	-0.00240491	V1	14	all
685	0.00108476	-0.00432873	-0.000245704	0.00396659	-0.00298513	V1	14	all
686	-0.00586705	0.000690667	-0.000714633	0.00119747	-0.00439602	V1	14	all
687	-0.00320799	-0.00490836	0.00051042	-0.00231248	-0.00485938	V1	14	all
688	-0.00422245	-0.00402519	0.000381379	0.00312582	-0.00251214	V1	14	all
689	-0.00391503	-0.00241716	-0.00080208	-0.000684591	-0.00274439	V1	14	all
690	-0.00492598	0.00333637	-0.000723453	-9.60657e-05	-0.00252568	V1	14	all
691	-0.00108456	-0.0010258	0.000757124	0.00100629	-0.00304006	V1	14	all
692	-0.00481953	-0.00202084	-0.000173932	-0.00419024	-0.00159742	V1	14	all
693	0.000195299	0.00194469	0.000268714	0.00332837	-0.00103177	V1	14	all
694	-0.00084154	-0.000304461	0.000139279	0.00405341	-0.00455823	V1	14	all
695	0.00274033	-0.00442065	-0.000163491	0.0054266	0.000261224	V1	14	all
696	-0.00255343	-0.00103332	0.000287185	0.00325725	0.00118204	V1	14	all
697	-0.0029202	-0.0022712	0.00100777	0.000113657	-0.000925169	V1	14	all
698	-0.00232319	-0.00180128	-0.00114235	-0.000948212	-0.00545834	V1	14	all
699	-0.00449893	-0.00561752	0.000191188	-0.0038887	-0.00327877	V1	14	all
700	-0.00778788	-0.0048696	0.000162949	-0.00421814	-0.0072709	V1	14	all
701	-0.00142939	-0.000902786	1.87708e-05	0.00995054	-0.0015026	V1	14	all
702	-0.000809342	-0.00561752	0.000125889	-0.00495474	-0.00216044	V1	14	all
703	-0.00439972	-0.00561752	-0.000159443	-0.000907649	-0.00346862	V1	14	all
704	-0.00739658	-0.000889751	-0.00048523	-0.00457339	-0.00490409	V1	14	all
705	-0.00470081	-0.00561752	-0.000342851	0.00378174	-0.00435276	V1	14	all
706	-0.00330864	-0.00430833	-0.000340555	-0.00399516	-0.00143101	V1	14	all
707	0.00118484	-0.00216286	1.54595e-05	0.00595945	-0.00189885	V1	14	all
708	0.00219245	-0.00446559	-0.000322373	0.00604263	-0.00532564	V1	14	all
709	-0.00140155	-0.00311034	6.15774e-05	0.00823473	-0.00161227	V1	14	all
710	0.000149201	0.00185056	0.000259033	-0.00103222	-0.00073764	V1	14	all
711	-0.00316211	0.00320196	-5.28156e-05	0.00014018	-0.00113817	V1	14	all
712	-0.00297919	-0.00561752	-0.000596169	-0.00300527	-0.00626394	V1	14	all
713	-0.00527278	0.000482916	0.000879989	0.00184141	-0.000593263	V1	14	all
714	-0.00710441	-0.00337734	-0.000654453	-0.00261329	-0.00524158	V1	14	all
715	-0.00265938	-0.00561752	0.000683755	0.00525157	0.00187484	V1	14	all
716	-0.00506478	-0.00434516	-0.000316476	0.00563161	-0.00244941	V1	14	all
717	-0.00077358	0.00183535	0.000602474	0.00992872	0.00108655	V1	14	all
718	-0.00155307	8.13199e-05	0.00121437	0.00408939	-0.00456655	V1	14	all
719	-0.00379203	-0.00117266	-0.000145476	0.000683069	-0.0023292	V1	14	all
720	-0.000238373	-0.00451684	-0.000351043	0.00274801	-0.00318442	V1	14	all
721	0.000309468	-0.000267463	0.000225721	0.00393811	0.00112278	V1	14	all
722	-0.00497502	-0.00070672	-0.00030272	0.00592799	0.0022005	V1	14	all
723	-0.00201305	0.000215299	-8.36959e-05	-0.0011272	-0.000303103	V1	14	all
724	0.00574461	-0.00585083	0.000535608	-0.000322931	-0.000258839	V1	14	all
725	-0.00165513	-0.00345229	-0.000277099	-0.00126035	-0.00455513	V1	14	all
726	4.34537e-05	-0.00284345	0.000123988	0.000175996	-0.00220917	V1	14	all
727	-0.0061479	-0.00184765	-0.00070423	-0.00215401	-0.00295343	V1	14	all
728	-0.000374372	-0.000873957	0.000369857	0.00668064	-0.00393829	V1	14	all
729	-0.00379062	-0.00390973	-2.29519e-06	0.00114482	-0.00535985	V1	14	all
730	-0.00614945	-0.00228022	-0.000236825	0.000992231	-0.00452183	V1	14	all
731	-0.00603143	-0.00561752	5.05882e-05	0.00866691	0.00172654	V1	14	all
732	-0.000805976	-0.00457729	-0.000353744	-0.00516559	-0.00265846	V1	14	all
733	-0.00154558	-0.000864109	0.000498461	0.0113153	-0.00310858	V1	14	all
734	-0.00256567	-0.00561752	-0.000382638	-0.001929	-0.00503771	V1	14	all
735	-0.0033372	-0.00398334	-0.000317709	-0.00202348	-0.000590485	V1	14	all
736	0.00534109	-0.00392347	0.000685873	-0.000799037	-0.00272868	V1	14	all
737	-1.09973e-05	-0.0046443	-0.000597744	0.00482187	0.000819714	V1	14	all
738	-0.00234952	-0.00525069	-0.000575667	0.0105832	-0.00166311	V1	14	all
739	-0.00435585	-0.00434331	-0.000148076	-0.00176228	-0.0053906	V1	14	all
740	0.00212586	-0.00169465	5.30667e-05	0.00312865	-0.000924157	V1	14	all
741	-0.007645	0.00274679	6.86308e-06	-0.000980738	-0.00355311	V1	14	all
742	-0.00554824	-0.00387416	-0.000314118	0.000257848	-0.00135042	V1	14	all
743	-0.00342549	-0.00451311	-1.44861e-05	0.000562444	-0.0039057	V1	14	all
744	-0.00606233	-0.00665154	0.00012348	0.000728856	-0.00141634	V1	14	all
745	-0.00400895	-0.00635525	-7.11952e-05	-0.00374912	-0.00131851	V1	14	all
746	-0.00613838	4.61266e-06	0.000763597	0.00599032	-0.00446316	V1	14	all
747	-0.00273066	-0.00248895	-0.000140601	-0.00156504	-0.00557235	V1	14	all
748	-0.00641589	-0.00476752	-0.000456382	-0.00361198	-0.00564873	V1	14	all
749	-0.00520191	-0.0042358	-0.000573211	-0.00157069	-0.00299936	V1	14	all
750	-0.00452137	-0.00561752	0.00031023	-0.00300222	-0.00130504	V1	14	all
751	-0.00424272	-0.00070948	-0.000288598	0.00394519	0.00126994	V1	14	all
752	-2.39477e-06	-0.00388055	-5.9271e-05	0.00156506	-0.00474431	V1	14	all
753	-0.00245341	-0.00601518	-0.000685212	-0.00419901	-0.00381361	V1	14	all
754	-0.000909709	-0.00327141	0.000157687	0.00609052	-0.0046546	V1	14	all
755	0.00200207	0.00508184	0.000230299	0.00425437	0.000687154	V1	14	all
756	-0.00359555	-0.000982573	-8.0303e-05	0.000899952	-0.00127344	V1	14	all
757	-0.00135906	-0.00344572	3.43934e-05	0.00618525	-0.00624198	V1	14	all
758	-0.00498718	-0.00243769	0.0004471	0.00611472	0.000742525	V1	14	all
759	-0.00618659	-0.000700309	0.000231717	0.0117306	-0.003681	V1	14	all
760	-0.00239157	-0.00223845	0.000159469	1.6435e-05	-0.00490633	V1	14	all
761	-0.00745127	-0.00561752	0.000173169	-0.00259331	-0.00118897	V1	14	all
762	-0.00219012	-0.00561752	9.98288e-05	-0.00123605	-0.00200524	V1	14	all
763	-0.00476546	-0.000586326	0.000195231	0.00118756	-0.00147599	V1	14	all
764	-0.00349209	-0.00304063	-0.000378573	0.0010965	-0.0016018	V1	14	all
765	-0.000436039	-0.00195645	0.000752444	-0.000788161	-0.00592741	V1	14	all
766	-0.00568974	-0.00219946	0.000147354	0.000551413	-0.00324501	V1	14	all
767	-0.00316249	-0.00561752	-0.000333656	-0.000907084	-0.0025523	V1	14	all
768	-0.0053303	-0.00284067	-0.000299527	-0.000215806	-0.00325031	V1	14	all
769	-0.00282194	-0.000597	0.000307275	0.00825749	-0.00257488	V1	14	all
770	-0.00241334	0.00029559	0.000707553	0.00163811	-0.00426934	V1	14	all
771	-0.00546409	-0.00561752	0.000392372	-0.00177797	-0.00225028	V1	14	all
772	-0.00150042	-0.00482644	3.05427e-05	-0.00246988	-0.00245596	V1	14	all
773	-0.00423777	-0.00309264	0.000436586	0.00218396	-0.00427814	V1	14	all
774	-0.00396432	-0.00561752	0.00086191	-0.00160933	-0.00435204	V1	14	all
775	0.0054217	-0.00212959	-0.000283541	0.00173606	-0.00214048	V1	14	all
776	-0.00067649	-0.00367318	7.33282e-05	0.000385537	-0.00304338	V1	14	all
777	-0.00588489	-0.00509821	-0.00011217	0.00378222	-0.00106376	V1	14	all
778	-0.00243923	-0.00561752	0.001137	-0.00178188	-0.00316086	V1	14	all
779	-0.00421731	-0.00136811	-0.000517715	-0.00299914	-0.00162618	V1	14	all
780	-0.00356869	-0.00105582	-0.000147152	-0.0040029	-0.00276413	V1	14	all
781	-0.0044047	-0.00561752	-0.000737498	-0.00155862	-0.00648334	V1	14	all
782	-0.00434721	-0.00561752	-2.41687e-05	0.0024757	-0.00863145	V1	14	all
783	0.00323763	0.00172863	-0.000537226	0.0013577	0.00391137	V1	14	all
784	-0.00604939	-0.00318195	-0.000195632	-0.00154184	-0.00398819	V1	14	all
785	-0.00111384	0.000241009	-0.000793002	-0.00371267	-0.0024792	V1	14	all
786	-0.0035421	-0.00561752	0.00117807	-0.00161606	0.00208431	V1	14	all
787	0.000372659	-0.00188084	0.00047697	-0.00285264	-0.00427125	V1	14	all
788	-0.00464293	-0.00119392	0.00088699	-0.000170147	0.00128835	V1	14	all
789	-0.000114147	-0.00110337	0.0006876	0.00483033	-0.000857418	V1	14	all
790	-0.00565392	-0.00319177	-0.000197792	0.0011268	-0.0048527	V1	14	all
791	-0.00208181	-0.000918127	0.00053758	0.00311063	-0.00342497	V1	14	all
792	-0.00277645	-0.00503979	-0.000132537	-0.00347287	-0.00181012	V1	14	all
793	-0.00285108	-0.000571212	0.00144231	0.00244384	0.00166583	V1	14	all
794	-0.0053139	-0.00233145	0.000139673	-0.00363314	-0.0064029	V1	14	all
795	-5.73774e-05	-0.00300386	0.00117732	-0.00255567	-0.00261889	V1	14	all
796	-0.00464004	-0.00249303	-6.30117e-06	0.00131542	-0.00375885	V1	14	all
797	0.00035214	-0.00249038	0.000317986	0.0128119	0.000996778	V1	14	all
798	-0.00387264	0.00121641	0.000379241	0.00762868	0.00174449	V1	14	all
799	-0.00248432	0.00109473	0.00162852	0.0119802	0.0026699	V1	14	all
800	-0.00468561	-0.00466153	9.94008e-05	-0.00369718	-0.00526417	V1	14	all
801	-0.00330497	0.000180515	0.00112999	0.00533522	0.000733877	V1	14	all
802	-0.00298757	-0.00192988	-0.000243193	0.0034333	-0.00156285	V1	14	all
803	-0.000553001	0.00126465	-0.000451772	-0.000605024	-0.0010492	V1	14	all
804	0.000382201	-0.00425525	0.00110335	0.00880255	0.00154772	V1	14	all
805	-0.00196048	-0.00353077	0.000212568	0.00119605	-0.00815727	V1	14	all
806	0.00163685	0.00135603	0.000202906	-0.00234722	0.00341418	V1	14	all
807	-0.00361789	-0.0020685	0.000598784	0.000466273	-0.000221594	V1	14	all
808	-0.00561022	-0.00424286	-8.37318e-05	-0.000722244	-0.00152808	V1	14	all
809	-0.00468782	-0.00203089	-0.000190182	-0.0012848	-0.00533228	V1	14	all
810	-0.00207629	0.00664076	0.000186	2.01438e-05	-0.0044113	V1	14	all
811	-0.00569058	-0.00472507	0.000381922	-0.00389729	-0.00334479	V1	14	all
812	-0.000281918	-0.00274563	-0.000107222	-0.00364212	-0.00525203	V1	14	all
813	-0.00250622	-0.0056216	0.000276531	0.00371169	0.00115952	V1	14	all
814	-0.0021948	-0.000274154	-0.000445834	0.00459051	0.000195145	V1	14	all
815	-0.00685391	-3.30617e-05	-8.35733e-05	0.00370154	-0.00359176	V1	14	all
816	-0.00418154	-0.00279282	-0.000207918	-6.48208e-05	-0.00131373	V1	14	all
817	-0.00536381	0.00427885	0.000189384	-0.00133601	-0.00101303	V1	14	all
818	-5.52448e-05	-0.00145573	0.000624039	0.00762164	-0.00253817	V1	14	all
819	-0.00412589	-0.00220121	2.15861e-05	0.00821986	-0.00510744	V1	14	all
820	0.00633039	-0.000932218	-0.00088043	0.000708526	-0.0022328	V1	14	all
821	0.000699045	-0.000943527	0.000227893	0.00736667	-9.2821e-05	V1	14	all
822	0.000742608	-0.00194435	0.00108192	0.00750139	0.00148036	V1	14	all
823	-0.00419277	-0.00448099	-2.64011e-05	0.00238344	-0.00381358	V1	14	all
824	0.00218036	-0.00262602	0.00198081	0.0135994	-0.00579324	V1	14	all
825	-0.00383906	-0.00408123	-0.000129607	-0.00179176	-0.00468502	V1	14	all
826	-0.00271775	-0.00367313	-0.000112834	-0.00448817	-0.00164361	V1	14	all
827	-0.00481767	-0.00104568	-0.000105821	-0.0053151	-0.00462269	V1	14	all
828	-0.00284725	0.000720788	0.000447471	-0.00248347	-0.00335362	V1	14	all
829	0.000475759	-0.00374126	-0.000531156	0.000417223	-0.00484046	V1	14	all
830	-0.0037573	-0.00350657	0.000466877	0.00338192	-0.00360117	V1	14	all
831	-0.00557416	-0.00509851	1.75684e-06	-0.00247356	-0.00514682	V1	14	all
832	-0.00528164	0.00102994	-0.0004042	-0.00382399	-0.0018607	V1	14	all
833	-0.00237938	-0.00344263	0.000653691	0.00208755	-0.0037238	V1	14	all
834	0.00294017	-0.00380138	-6.90584e-06	-2.69108e-05	-0.00282822	V1	14	all
835	-0.00318022	-0.00109054	0.00108382	0.00782794	0.000984895	V1	14	all
836	-0.00233602	-0.000297987	0.000192123	0.00345951	-0.000919095	V1	14	all
837	0.00142567	0.000942788	0.000266786	0.00202253	-0.00391456	V1	14	all
838	-0.00615053	-0.000275597	-0.000900942	-0.00176911	-0.00542505	V1	14	all
839	-0.00240804	-0.00346783	0.000345698	0.000717191	-0.00349912	V1	14	all
840	-0.00165138	0.000606898	0.00035055	0.0016192	-0.00447658	V1	14	all
841	-0.00611275	0.00374998	-0.000144635	0.00499773	-0.00115132	V1	14	all
842	-0.00204387	-0.00495762	0.000403272	0.000290418	-0.00350403	V1	14	all
843	-0.0049512	-0.00561752	-9.44614e-05	-0.00415327	-0.00370716	V1	14	all
844	-0.00213972	-0.000384473	-0.000527146	-0.00309771	-0.00547452	V1	14	all
845	-0.00125951	-0.00340089	-3.64962e-05	-0.00283916	-0.00330321	V1	14	all
846	-0.00244466	-0.00466132	0.000124401	-0.000771431	-0.00518032	V1	14	all
847	-0.00291627	0.000364137	0.000812426	-0.00147534	-0.00323866	V1	14	all
848	-0.00385859	-0.00561752	0.000263203	0.00832462	0.00198766	V1	14	all
849	-0.00265612	-0.00317671	0.000418618	0.000540459	-0.00383264	V1	14	all
850	-0.000455675	2.52249e-05	0.000559961	0.00486277	0.00557638	V1	14	all
851	-0.00393951	-0.00561752	-0.000231639	-0.00168144	-0.0046913	V1	14	all
852	-0.00454323	-0.00369692	0.00167476	0.00715656	-0.00400384	V1	14	all
853	-0.00459042	-0.00561752	0.000214678	0.00345744	-0.000932131	V1	14	all
854	-0.00260355	-0.00561752	-0.00027127	0.00129263	-0.00467147	V1	14	all
855	-0.004788	-0.00456984	-0.000534035	0.00314129	-0.00567255	V1	14	all
856	-0.00406072	0.0012179	0.000689557	0.00352085	0.00106838	V1	14	all
857	-0.00179148	-0.000807995	-0.000377156	0.00196127	-0.00224449	V1	14	all
858	-0.00743715	0.00773687	-0.00029759	0.00362498	-0.00384561	V1	14	all
859	-0.00586902	-0.00206815	-0.000255256	-0.00197966	-0.00738921	V1	14	all
860	-0.00451295	-0.0036959	5.48306e-05	0.00532213	0.0006694	V1	14	all
861	-0.00329743	-0.00561752	0.000297698	0.00364206	0.00270113	V1	14	all
862	-0.00120727	0.000144566	-0.000428905	0.00220591	-0.000280829	V1	14	all
863	-0.00178189	-0.00158652	-0.000440989	0.00201741	-0.0026039	V1	14	all
864	-0.00523849	7.57686e-05	-0.000900132	-0.00185879	-0.00431306	V1	14	all
865	-0.00355497	-0.00134573	0.000327463	0.00836435	-0.00141212	V1	14	all
866	-0.00331779	-0.00301392	-0.000587035	-0.000331968	-0.00524651	V1	14	all
867	-0.00264836	-0.00561752	-0.000173311	0.00240253	-0.00172087	V1	14	all
868	0.00213113	-0.00153644	0.000573293	0.00650499	-0.000844536	V1	14	all
869	-0.00427939	0.0043094	0.000596354	0.00132097	-0.00253835	V1	14	all
870	-0.00345136	0.00339913	0.000221341	0.00655843	-5.13587e-05	V1	14	all
871	-0.00552844	-0.00267587	0.000201861	0.00287489	-0.00392712	V1	14	all
872	-0.00619912	-0.00561752	0.00136613	0.00251139	-0.00612498	V1	14	all
873	-0.000792722	-0.00239066	4.24526e-05	-0.002724	-0.00220654	V1	14	all
874	-0.000403248	-0.00489013	-0.000300016	0.00856114	-0.00108041	V1	14	all
875	-0.0018264	-0.00242717	0.000165693	0.0034646	0.00136234	V1	14	all
876	-0.00286556	-0.00256995	0.000350476	-0.00289274	-0.00442847	V1	14	all
877	-0.00690379	-0.00300201	0.000437736	-0.000961381	-0.0010441	V1	14	all
878	-0.00542249	-0.00528094	-2.76672e-05	-0.00134581	-0.00644766	V1	14	all
879	0.00226433	-0.00499612	-0.000687905	-0.00446846	-0.00604362	V1	14	all
880	-0.00550065	-0.00184396	0.000847258	-0.00103911	-0.00504459	V1	14	all
881	-0.000959127	0.00320801	0.000248492	0.00922083	-0.00260317	V1	14	all
882	-0.00401893	-0.00561752	0.000322904	0.000581851	-0.00696878	V1	14	all
883	-0.00603136	0.0032222	0.00130786	0.00258595	-0.00194606	V1	14	all
884	-0.00725435	-0.00399359	0.000332745	-0.00444382	-0.00717816	V1	14	all
885	-0.00471154	-0.00561752	0.00101322	-0.000535611	-0.00297199	V1	14	all
886	-0.000890361	-0.00488432	0.000411379	-0.00254973	-0.00465011	V1	14	all
887	0.0017003	-0.00247066	-0.000156206	0.00327619	0.000142806	V1	14	all
888	-0.00426756	-0.00394315	-0.000434014	-0.000705711	-0.0024059	V1	14	all
889	0.000715955	-0.00397427	-0.000122648	0.00693975	0.00196463	V1	14	all
890	-0.0003979	-0.000354897	0.000573905	-0.00146846	0.0017978	V1	14	all
891	-0.00164742	0.00313425	0.000154994	0.00902756	-0.00185405	V1	14	all
892	-0.00826653	-0.00267147	0.000424389	-0.000232734	-0.00425204	V1	14	all
893	-0.000393111	-0.00231964	-1.63206e-05	-0.00196846	-0.00518964	V1	14	all
894	0.00355505	-0.00385889	0.000530477	0.00860659	0.00133313	V1	14	all
895	-0.00351796	0.00189832	0.000470522	0.00394245	-0.00151839	V1	14	all
896	-0.00173225	-0.00230028	-0.00039399	0.00475867	-0.00468284	V1	14	all
897	-0.00315726	-0.00561752	0.000469405	0.00141666	-0.00375411	V1	14	all
898	-0.00752068	-0.00136322	0.000623178	0.00315894	-0.00238137	V1	14	all
899	0.00261925	0.00291446	0.000246466	0.00432579	-0.00423109	V1	14	all
900	-0.00278948	-0.0052003	0.000716428	-0.000317642	-0.0022903	V1	14	all
901	-0.00699546	-0.00297622	-0.000177059	-0.00494255	-0.000782868	V1	14	all
902	-0.00393424	0.00279688	0.000257293	0.00591922	-0.000902805	V1	14	all
903	-0.00315912	-0.00265033	0.00132498	0.00912441	-0.0028411	V1	14	all
904	-0.00396698	0.00891673	0.00057306	8.58811e-05	-0.00239043	V1	14	all
905	-0.00185368	-0.00136433	-0.00038213	0.00346694	-0.000738655	V1	14	all
906	-0.000987906	-0.00317323	-0.000250096	-0.00282601	-0.00346217	V1	14	all
907	-0.0060213	-0.00561752	0.000731931	-0.000858943	-0.00280287	V1	14	all
908	-0.00522607	-0.00346758	0.000707941	0.000229002	-0.00468331	V1	14	all
909	-0.00259085	-0.00297191	0.000162144	6.70134e-05	-0.00515088	V1	14	all
910	-0.00151633	-0.0025226	-5.11885e-05	-0.00315225	-0.00354833	V1	14	all
911	0.00315552	-0.00208995	-0.000287914	0.00574323	-9.4687e-05	V1	14	all
912	-0.00270764	-0.00430114	-0.00119473	-0.00241428	-0.00524228	V1	14	all
913	-0.00397539	-0.00253851	0.000607631	0.00173614	-0.00429819	V1	14	all
914	0.00571046	-0.00124039	0.000183257	0.000168964	0.000366477	V1	14	all
915	-0.00551677	-0.000440798	2.87436e-05	0.00576096	-0.00160826	V1	14	all
916	-0.0020162	-0.00376739	-0.000263174	0.000275662	-4.87586e-05	V1	14	all
917	0.000692037	0.00352171	0.000155116	0.00537886	-0.00316666	V1	14	all
918	-0.000454555	-0.000641606	0.000150113	0.000583589	-0.00327528	V1	14	all
919	-0.000345957	-0.0032511	0.000598183	-0.00105581	-0.00241	V1	14	all
920	-0.00201215	-0.00385417	0.000351735	0.00740653	-0.00422575	V1	14	all
921	-0.00642353	-0.00340381	-7.32845e-05	-0.00315006	-0.00518494	V1	14	all
922	-0.00550478	-0.00562443	-0.000222947	-0.00382624	-0.0052684	V1	14	all
923	0.000101549	-0.00382036	-0.00048867	0.00278123	-0.00100436	V1	14	all
924	-0.00381061	-0.00561752	0.000159506	0.00601768	-0.00190704	V1	14	all
925	-0.00368904	-0.00226997	0.000365842	0.00951482	-0.00330044	V1	14	all
926	-0.00429582	-0.00375928	0.000417985	0.00564782	-0.00282029	V1	14	all
927	-0.00347763	-0.00413307	0.000135873	-0.000554911	-0.00413263	V1	14	all
928	-0.00656831	-0.00395929	0.00100541	0.00737622	0.00160334	V1	14	all
929	-0.00435313	-0.00496119	-0.00020063	-0.00399492	-0.00227768	V1	14	all
930	-0.00627387	-0.00446659	-0.000841579	6.60459e-05	-0.00510977	V1	14	all
931	-0.00542804	-0.00561752	-0.000249763	0.000759953	0.00378506	V1	14	all
932	-0.00266576	-0.00561752	-0.000758467	0.000956341	-0.00708974	V1	14	all
933	0.0040125	-0.00298634	1.76432e-05	0.0114481	-0.000916246	V1	14	all
934	-0.00555922	-0.0043097	0.000258853	-0.00299903	-0.00428812	V1	14	all
935	-0.00685296	-0.00561752	-0.000146137	-0.000149468	-0.00463627	V1	14	all
936	-0.000281858	-0.00561752	0.00179004	0.00694913	-0.00282344	V1	14	all
937	0.00181996	-0.000763258	-0.000569173	0.00142368	-0.00376395	V1	14	all
938	-0.00555368	-0.00483861	0.000229449	0.00487402	-0.00340106	V1	14	all
939	0.00336263	-0.000640979	0.000131664	0.00668288	0.000958174	V1	14	all
940	0.00329304	-0.00343103	-0.000526627	-0.000338675	-0.00191436	V1	14	all
941	-0.00425371	-0.00471648	-0.000378825	0.00103183	-0.0012522	V1	14	all
942	-0.000955124	-0.000311936	0.000483909	0.00131111	0.0033155	V1	14	all
943	-0.000793838	-0.00561752	9.27097e-05	0.0132145	0.00124969	V1	14	all
944	0.0031046	-0.00409867	-0.000178757	0.00124795	-0.000965226	V1	14	all
945	-0.00558171	-0.00561752	0.000216214	-0.000351271	-0.00348779	V1	14	all
946	0.000494365	-0.000826391	0.000188543	-6.62489e-06	-0.00501507	V1	14	all
947	0.000638895	-0.0039575	0.000201035	0.00371221	-0.00346547	V1	14	all
948	-0.00265722	-0.00294849	-0.000364133	-0.00141646	-0.00749348	somatosensory	14	all
949	-0.00264199	-0.0043048	3.16114e-05	0.00104507	-0.0059764	somatosensory	14	all
950	-0.00451246	-0.00561752	-3.65027e-05	0.00112027	0.00279837	somatosensory	14	all
951	-0.0042113	-0.000499108	-0.000880686	-0.00228672	-0.00469726	somatosensory	14	all
952	-0.00141722	0.00581577	0.00178629	0.0157529	0.000825945	somatosensory	14	all
953	-0.00622644	-0.00351258	-0.000108099	0.00112243	-0.00338462	somatosensory	14	all
954	0.000207202	-0.00444818	-1.2883e-06	0.00397226	-0.00118155	somatosensory	14	all
955	-0.00472843	-0.00561752	0.000111194	-0.00379645	0.000959571	somatosensory	14	all
956	-0.00359095	3.06625e-05	0.000286133	0.00183278	-0.0026291	somatosensory	14	all
957	-0.00158157	0.00202397	-7.86544e-06	0.0068556	-0.00169984	somatosensory	14	all
958	-0.00522678	-0.00561752	-0.00046891	-0.00190367	-0.00359447	somatosensory	14	all
959	-0.00400277	-0.00420141	0.000561693	0.00468358	-0.0016176	somatosensory	14	all
960	0.000605451	-0.0010626	0.000921896	0.0128567	0.00143745	somatosensory	14	all
961	-0.00314657	0.000276683	-4.41263e-05	0.00701703	-0.00432275	somatosensory	14	all
962	-0.00360719	-0.00203308	-0.000465421	-0.00102712	-0.00215189	somatosensory	14	all
963	-0.0015811	-0.00402576	-0.000120234	0.00577111	-0.000432011	somatosensory	14	all
964	-0.0062108	-0.00288523	-0.000522725	-0.0016007	-0.00100976	somatosensory	14	all
965	-0.00334737	0.000803982	9.02506e-05	1.6915e-05	0.00259538	somatosensory	14	all
966	-0.00572831	-0.00422102	0.000396852	-0.00431306	-0.000589684	somatosensory	14	all
967	-0.000200294	-0.000334017	0.000695081	0.00186692	0.00184693	somatosensory	14	all
968	-0.00379576	-0.00564666	2.98281e-05	-0.00272757	-0.00306636	somatosensory	14	all
969	-0.00620956	-0.00374936	-0.000403035	-0.00211201	-0.00355454	somatosensory	14	all
970	-0.00112175	-0.0038264	-0.000549191	-0.00182858	0.000192681	somatosensory	14	all
971	-0.00666426	-0.0061077	-6.05704e-05	0.0037722	0.00103677	somatosensory	14	all
972	-0.00543041	0.00182568	-0.000134609	0.00456354	-0.00221799	somatosensory	14	all
973	0.00104626	0.00493015	0.000632354	0.0054204	0.00566066	somatosensory	14	all
974	-0.00444924	-0.00356844	-0.000395879	-0.001716	-0.00639935	somatosensory	14	all
975	-0.0072897	-0.00203797	-0.000215492	0.00114879	-0.0015163	somatosensory	14	all
976	-0.00434222	-0.0038487	-0.000222203	0.00951574	-0.000934993	somatosensory	14	all
977	-0.000662936	-0.00305198	0.000751565	-0.00177096	-8.11415e-05	somatosensory	14	all
978	-0.00188692	-0.00470555	-0.000346353	0.000359566	-0.00151892	somatosensory	14	all
979	-0.00627211	2.94769e-05	-0.000375091	-0.00151533	0.00277056	somatosensory	14	all
980	-0.00528962	0.0019801	4.93945e-05	0.000700064	-0.000819295	somatosensory	14	all
981	-0.00589182	-0.00561752	-6.37511e-05	-0.000675919	-0.00156478	somatosensory	14	all
982	-0.0017203	-0.00176748	0.000198264	0.0020639	-0.00260289	somatosensory	14	all
983	0.00253024	-0.00481851	0.000615242	0.00341209	-0.000440588	somatosensory	14	all
984	-0.00539768	-0.00561752	-0.000890982	-0.00017118	-0.00613731	somatosensory	14	all
985	-0.0031738	-0.00300257	-0.000441237	-0.00212509	-0.00565743	somatosensory	14	all
986	-0.00207159	0.00387439	0.000997563	0.00108499	0.00192334	somatosensory	14	all
987	-0.00789035	-0.0047438	-0.00100604	0.00309949	-0.0021709	somatosensory	14	all
988	-0.0031221	-0.00344287	-0.00026061	0.00127586	-0.00219922	somatosensory	14	all
989	-0.000794272	-0.00101646	-0.000438618	-0.00306107	-0.0018226	somatosensory	14	all
990	0.00108293	-0.00137542	0.000609448	0.00575379	0.00336129	somatosensory	14	all
991	-0.00391179	-0.00379539	0.000236689	-0.00411378	-0.00156489	somatosensory	14	all
992	0.00370658	-0.000540593	0.000215353	0.00622599	-0.00129165	somatosensory	14	all
993	0.00130727	0.00273871	-0.000223345	-0.00186456	-0.00190842	somatosensory	14	all
994	-0.000919649	-0.00272623	0.000167911	0.00688403	-0.000317623	somatosensory	14	all
995	-0.00193398	0.000174031	-0.000528451	-0.00189029	0.000668256	somatosensory	14	all
996	-0.00882224	-0.00561752	-0.000239434	-0.00234199	-0.00462709	somatosensory	14	all
997	-0.00384811	-0.00182419	-5.20699e-05	-0.000971129	-0.0029483	somatosensory	14	all
998	-0.0040528	-0.00561752	-0.000446229	-0.00313485	-0.00303563	somatosensory	14	all
999	-0.00337613	-0.00486768	0.000264523	0.00394051	0.000224615	somatosensory	14	all
1000	0.000695337	0.0018122	0.000608561	0.00501843	-0.000640813	somatosensory	14	all
1001	-0.00542372	-0.00292619	-0.000201767	-0.00237335	-0.00451576	somatosensory	14	all
1002	-0.00204247	-0.00561752	0.00012348	0.00281947	-0.000761762	somatosensory	14	all
1003	-0.00734312	-0.00561752	-6.78503e-06	0.00034809	-0.000392684	somatosensory	14	all
1004	-0.00108792	-0.00451377	-0.000635006	0.000930339	-0.00458181	somatosensory	14	all
1005	-0.00547526	-0.00561752	0.000207951	-0.000812547	-0.00766077	somatosensory	14	all
1006	-0.00297616	-0.00326094	-0.000210354	0.0034837	-0.00139858	somatosensory	14	all
1007	-0.00096201	-0.0019883	-0.000164131	0.00138978	-0.00102671	somatosensory	14	all
1008	-0.00432764	-0.00494679	-0.000235156	-0.00341174	-0.00441777	somatosensory	14	all
1009	-0.00351741	-0.00454399	-0.000620232	0.0025892	-0.00184283	somatosensory	14	all
1010	-0.00288321	-0.00134983	0.0001902	0.00133945	-0.00259838	somatosensory	14	all
1011	-0.00168689	4.92283e-05	-0.000307152	0.00347878	-0.00289058	somatosensory	14	all
1012	-0.00360305	-0.00365063	-7.255e-05	-0.000340693	0.000331791	somatosensory	14	all
1013	-0.00328293	-0.00496461	0.000181043	0.00656822	0.000324076	somatosensory	14	all
1014	-0.00283388	-0.00561752	-0.000191983	0.00189985	-0.00505364	somatosensory	14	all
1015	-0.00044589	-0.000253253	0.00085151	0.00570962	0.0023255	somatosensory	14	all
1016	6.17047e-05	-0.00553533	0.000527779	-0.000440468	-0.000962692	somatosensory	14	all
1017	-0.00535403	-0.00234157	-0.000177586	-0.00290242	-0.005066	somatosensory	14	all
1018	-0.00220843	-0.00487837	-0.000382692	-0.000962494	-0.00487744	somatosensory	14	all
1019	-0.00745133	-0.00258668	-2.08742e-05	-0.0010568	-0.00467782	somatosensory	14	all
1020	-0.00384067	-0.00561752	-0.000111902	0.00356564	0.00243245	somatosensory	14	all
1021	-0.00567645	-0.00503385	-0.000793818	-0.0018594	-0.00371059	somatosensory	14	all
1022	-0.00333117	-0.00271796	-0.000652871	-0.00179856	-0.00455407	somatosensory	14	all
1023	-0.00434509	-0.00561752	-0.000270538	0.000489066	-0.00550264	somatosensory	14	all
1024	0.000555913	0.00140362	-0.000225021	0.00131425	0.0014251	somatosensory	14	all
1025	0.00602585	0.00121044	0.000194135	0.00966532	-0.00519039	somatosensory	14	all
1026	-0.00662407	-0.00286741	-0.000246534	-0.000885716	1.37909e-05	somatosensory	14	all
1027	-0.00432555	-0.00561752	-0.000527091	0.00187592	-0.0064252	somatosensory	14	all
1028	-0.00626984	-0.00409085	5.18427e-05	-0.00457029	-0.00232127	somatosensory	14	all
1029	0.00163245	-0.00207604	-0.000720108	-0.00249151	-0.00216786	somatosensory	14	all
1030	-0.00154487	-0.00438139	4.95573e-05	-0.00186941	-0.0056065	somatosensory	14	all
1031	0.00629396	0.00355857	0.00190166	0.0183149	0.00418222	somatosensory	14	all
1032	-0.00279312	0.00146268	-0.000252865	0.00503127	-0.00426352	somatosensory	14	all
1033	-0.00464778	-0.0044291	0.00155639	0.0111428	-0.00163244	somatosensory	14	all
1034	0.00365554	0.000842849	0.000118233	0.0047444	-0.00385395	somatosensory	14	all
1035	-0.00541584	-0.00136062	5.43406e-05	0.00191041	-0.00290011	somatosensory	14	all
1036	-0.00436326	-0.00496986	0.000510391	-0.00205733	-0.00357255	somatosensory	14	all
1037	-0.00161465	-0.00596199	-0.000573483	-0.000978848	0.00048497	somatosensory	14	all
1038	-0.00234654	-0.000261053	-0.000545933	0.00612756	0.000619569	somatosensory	14	all
1039	-0.00176336	-0.0010382	0.000244855	0.012368	0.000987491	somatosensory	14	all
1040	0.000740983	-0.00208865	0.000248708	0.00130798	5.7805e-06	somatosensory	14	all
1041	-0.00150548	-0.00141135	-0.000143077	-0.00378553	-0.00170511	somatosensory	14	all
1042	-0.00306217	-0.0025007	-0.000915694	-0.00220572	-0.000520553	somatosensory	14	all
1043	-0.00350809	-0.00487684	0.000448747	0.000587671	-0.00438841	somatosensory	14	all
1044	-0.00190701	-0.000433777	0.000484207	0.00251419	-0.00203427	somatosensory	14	all
1045	-0.00322505	-0.000710262	0.000789881	0.00230012	-0.0076243	somatosensory	14	all
1046	-0.0049437	-0.00159403	0.000750781	-0.0029353	-0.00410358	somatosensory	14	all
1047	-0.0038597	-0.00443071	0.00132804	1.17312e-05	-0.00538095	somatosensory	14	all
1048	-0.00651001	-0.00561752	0.000202373	-0.00342575	-0.00377187	somatosensory	14	all
1049	-0.00368929	-0.00405453	0.000445659	0.00426332	-0.00091107	somatosensory	14	all
1050	-0.000991802	-0.00316935	0.00015085	0.00515756	-0.00144106	somatosensory	14	all
1051	-0.00265426	-0.000674471	0.00047223	0.00119309	-0.00122212	somatosensory	14	all
1052	-0.00663302	-0.00460181	-0.000372603	-0.000716809	0.00259585	somatosensory	14	all
1053	-0.00373398	-0.00444031	-0.000455757	-0.00178518	-0.00130172	somatosensory	14	all
1054	-0.00274252	-0.00348829	1.15472e-05	-0.00247073	-0.00530669	somatosensory	14	all
1055	0.00184696	-0.00478068	-0.000315084	-0.00186662	-0.00294631	somatosensory	14	all
1056	-0.00345838	-0.00261343	0.00119627	0.00367714	-0.00431509	somatosensory	14	all
1057	-0.00172605	-0.000912576	0.000153102	0.00422936	-0.00216133	somatosensory	14	all
1058	0.00584092	-0.00376759	-0.000628669	0.00165871	-4.42188e-05	somatosensory	14	all
1059	-0.00196316	-0.00145671	9.08483e-05	0.00553763	-0.000345142	somatosensory	14	all
1060	-0.00269022	-0.00135628	0.000268352	0.00287131	-0.00410304	somatosensory	14	all
1061	0.000439089	-0.00138453	-0.000832023	0.000628071	0.000300185	somatosensory	14	all
1062	-0.00147285	-0.00561752	0.000146118	0.00237081	0.000565892	somatosensory	14	all
1063	-0.00611112	-0.00382836	-0.000231086	-0.00135065	-0.00194682	somatosensory	14	all
1064	-0.00245847	-0.0017062	-0.000103738	-0.00112911	-0.00358171	somatosensory	14	all
1065	-0.00474108	-0.00336385	9.58358e-05	-0.00230984	-0.000684614	somatosensory	14	all
1066	-0.00530362	-0.000352855	0.000342421	-0.000304495	-0.0033756	somatosensory	14	all
1067	-0.00431363	-0.00157978	0.000111865	-0.00109702	-0.00149496	somatosensory	14	all
1068	-0.00506966	-0.00561752	0.000226173	0.0038025	-0.00116209	somatosensory	14	all
1069	-0.00390509	-0.00356398	-0.000515311	0.00460877	0.00413331	somatosensory	14	all
1070	-0.00133496	-0.00561752	-7.96952e-05	-0.00327006	-0.00238726	somatosensory	14	all
1071	-0.000370029	0.00230126	-0.000944213	0.0015948	0.000158585	somatosensory	14	all
1072	-0.00198078	-0.00356582	2.32896e-05	0.00504504	-0.00139531	somatosensory	14	all
1073	-0.00388151	-0.00200774	-0.000486031	0.000116566	-0.00356104	somatosensory	14	all
1074	0.00130063	-0.0021159	0.000849716	0.00405561	0.00132358	somatosensory	14	all
1075	-0.00258653	-0.00342186	-0.000202818	-0.000329672	-0.000854863	somatosensory	14	all
1076	-0.00273875	-0.00459015	-0.000336246	0.00777263	-2.99591e-05	somatosensory	14	all
1077	-0.00382399	-0.00437932	0.000186419	-0.00130675	-0.00446541	somatosensory	14	all
1078	-0.00358883	-0.00269482	-0.00055956	0.00600888	-0.00564045	somatosensory	14	all
1079	-0.00335902	-0.00478865	0.000542871	0.0025588	-0.00367006	somatosensory	14	all
1080	-0.00636947	-0.00242521	-0.000554612	0.00206565	-0.000186458	somatosensory	14	all
1081	-0.00292112	-0.0037706	0.000220216	-0.000470882	-0.00121714	somatosensory	14	all
1082	-0.000498943	-0.00174452	0.000132752	0.00307449	-0.00264425	somatosensory	14	all
1083	-0.0044078	-0.0047307	0.000745456	0.00355999	-0.0032492	somatosensory	14	all
1084	-0.00611865	-0.00155789	0.00110938	0.0112627	-0.00317246	somatosensory	14	all
1085	-0.00459744	-0.00561752	-0.000432004	-0.000343	-0.00269525	somatosensory	14	all
1086	0.00701869	-0.00373997	0.000653746	0.00369697	0.00164356	somatosensory	14	all
1087	-0.00458735	-0.00352454	-0.000110284	-0.00352366	0.0024529	somatosensory	14	all
1088	-0.000389861	-0.00297053	0.000120387	0.00178059	-0.00140548	somatosensory	14	all
1089	-0.00036254	-0.000684359	-0.000445101	0.00928248	-0.000558631	somatosensory	14	all
1090	-0.00273618	-0.00553592	4.40743e-05	-0.00388883	-0.00255909	somatosensory	14	all
1091	0.00165802	-0.00452742	-9.45146e-05	0.000961096	-3.61689e-05	somatosensory	14	all
1092	-0.0036564	-0.00120868	0.000399619	0.00206457	-0.00283752	somatosensory	14	all
1093	-0.00144762	0.000652992	0.000613747	0.00465344	-0.00194616	somatosensory	14	all
1094	-0.00391734	-0.000462371	-0.00052322	0.00106021	-0.00382313	somatosensory	14	all
1095	0.00114579	-0.00408418	0.000320281	0.00155335	-0.000484183	somatosensory	14	all
1096	-0.000627072	0.004259	-0.000150557	0.00261508	0.00516937	somatosensory	14	all
1097	-0.00514999	-0.00449166	-0.000600161	-0.00241432	-0.00305766	somatosensory	14	all
1098	-0.00412923	-0.00359917	0.000276169	-0.00252295	-0.0019958	somatosensory	14	all
1099	0.00444917	-0.0042601	-0.000242027	0.0109979	0.000868423	somatosensory	14	all
1100	-0.00612261	-0.00561752	-0.0010272	-0.00484085	-0.00447328	somatosensory	14	all
1101	-0.0015796	0.00338506	3.10924e-05	0.00123549	-0.00234867	somatosensory	14	all
1102	-0.0031934	-0.00561752	-0.000501273	-0.00238181	-0.00566228	somatosensory	14	all
1103	-0.00176077	-0.000374539	2.39865e-05	0.00239945	0.00105181	somatosensory	14	all
1104	-0.00058961	-0.00561752	-0.000224743	0.00246473	-0.00173537	somatosensory	14	all
1105	-0.00693157	-0.00379068	-0.000559552	-0.00119384	-0.000955107	somatosensory	14	all
1106	-0.00245409	-0.00334295	0.000218943	-0.00472905	-0.00624058	somatosensory	14	all
1107	-0.0047533	-0.0038646	-0.000587017	-0.000119145	-0.00153084	somatosensory	14	all
1108	-0.000933275	-0.00361386	-0.000380669	-0.00216274	-0.00359081	somatosensory	14	all
1109	-0.00129044	0.00211185	-0.000382301	0.00064339	9.90496e-05	somatosensory	14	all
1110	-0.0017422	-0.00131604	0.000309511	0.0126053	0.00422115	somatosensory	14	all
1111	-0.00536098	-0.00181299	0.000209539	-0.00402655	4.33608e-05	somatosensory	14	all
1112	0.00438748	-0.00297162	0.000740123	0.0103368	-0.00044449	somatosensory	14	all
1113	0.00142274	-0.00561752	-0.000222532	0.00937892	-0.000668712	somatosensory	14	all
1114	-0.00111582	-0.00400404	0.000906343	0.00429909	-0.00471405	somatosensory	14	all
1115	0.00349193	0.000836743	0.000369792	0.00224853	0.00378147	somatosensory	14	all
1116	-6.95113e-05	0.00167422	0.000273304	0.00531785	-0.00181076	somatosensory	14	all
1117	0.00493198	-0.00561752	-0.000136463	-0.00228831	0.00146141	somatosensory	14	all
1118	-0.0029778	-0.0046414	-0.000146225	-0.00406088	-0.0037508	somatosensory	14	all
1119	0.00335969	0.0024416	0.00110604	0.00896451	-0.00464595	somatosensory	14	all
1120	-0.00647088	-0.00274344	-9.7781e-05	0.00341112	-0.00584862	somatosensory	14	all
1121	0.00342552	-0.00372441	-2.93051e-05	0.0038041	-0.00377013	somatosensory	14	all
1122	-0.00349369	-0.00561752	-0.000157512	-0.00075082	-0.00211258	somatosensory	14	all
1123	-0.00537392	-0.00342104	0.000193262	0.0015533	-0.00512747	somatosensory	14	all
1124	0.00659875	0.00354755	0.00115632	0.0100857	0.00150664	somatosensory	14	all
1125	-0.00178903	-0.00192406	-0.000237036	0.000898745	-0.00312378	somatosensory	14	all
1126	-0.00632444	-0.00185852	-8.80863e-05	0.000517113	-0.00455572	somatosensory	14	all
1127	-0.00543405	-0.00154672	-0.000782137	-0.00332466	-0.00333266	somatosensory	14	all
1128	-0.00251209	-0.00561752	0.000133851	0.00526906	-0.00576865	somatosensory	14	all
1129	-0.00362968	-0.00492981	-0.000354983	-0.00242073	-0.00450852	somatosensory	14	all
1130	-0.00429615	-0.00456081	-0.000203746	0.0136742	0.000839583	somatosensory	14	all
1131	-0.00545397	-0.00284034	-7.41425e-07	-0.00322382	-0.00275419	somatosensory	14	all
1132	-0.00394648	0.000352279	-0.000113145	0.00520623	-0.00197761	somatosensory	14	all
1133	-0.00148456	-0.00491732	0.00068925	0.00312474	-0.00286882	somatosensory	14	all
1134	-0.00157944	-0.00561752	-0.000888806	-0.00193682	-0.00487044	somatosensory	14	all
1135	-0.00419736	-0.00561752	-0.000628162	0.000762169	-0.00175992	somatosensory	14	all
1136	-0.00358178	-0.00561752	0.000735795	0.00819575	-0.00148965	somatosensory	14	all
1137	-0.00395213	-0.00392175	-1.78261e-05	0.00527669	-0.00433146	somatosensory	14	all
1138	-0.00249252	-0.00391513	-3.06766e-05	0.0104715	0.000660528	somatosensory	14	all
1139	-0.00367393	-0.00305898	0.00017917	0.00123777	-0.00281498	somatosensory	14	all
1140	-0.00511855	-0.00486954	-0.000227167	0.00232126	0.0042614	somatosensory	14	all
1141	-0.00588904	-0.00347957	0.000110484	0.000485649	-0.00293598	somatosensory	14	all
1142	0.000318012	-0.0019309	0.00125555	-0.00422672	-0.00422145	somatosensory	14	all
1143	-0.000732525	-0.00390291	-1.20998e-05	6.76569e-05	-0.000654401	somatosensory	14	all
1144	-0.00281805	-0.00330342	0.000406534	0.00584084	-0.000521456	somatosensory	14	all
1145	-0.00235363	-0.0029222	0.000193035	-0.000787456	0.000920156	somatosensory	14	all
1146	-0.00252981	-0.00350254	-8.40977e-05	0.00239011	-0.00234886	somatosensory	14	all
1147	-0.00205869	0.000774732	0.000438825	0.00513608	-0.00148314	somatosensory	14	all
1148	-0.00268126	0.000956367	-0.000316387	0.00167917	-0.00224888	somatosensory	14	all
1149	-0.00209885	-0.00561752	0.00054557	0.00196824	-0.00228393	somatosensory	14	all
1150	0.000554539	-0.00265945	-0.000418171	0.00421982	-0.000860142	somatosensory	14	all
1151	-0.00375584	0.000144247	-0.000614204	-0.00281869	-0.0031727	somatosensory	14	all
1152	0.00189332	0.0023788	0.000294166	0.00342211	0.000724284	somatosensory	14	all
1153	-0.00468335	-0.00344246	0.000140344	-0.0014371	-0.00106759	somatosensory	14	all
1154	-0.00661726	-3.90229e-05	-0.000363597	0.000942303	-0.000206957	somatosensory	14	all
1155	0.00122809	-0.00646829	0.000630664	-0.00146418	0.00373616	somatosensory	14	all
1156	0.0014405	0.000964485	0.00107055	-0.000848946	-0.00169497	somatosensory	14	all
1157	-0.00396019	-0.00187002	-0.000181452	-0.00138349	-0.001798	somatosensory	14	all
1158	-0.00340723	-0.00426052	-0.000237809	3.26563e-05	-0.00787581	somatosensory	14	all
1159	-0.00254562	-0.00182364	-0.000258145	0.00559752	-0.00327742	somatosensory	14	all
1160	-0.00414082	-0.000849864	-0.000831181	0.000649944	-0.00349309	somatosensory	14	all
1161	-0.0008106	-0.000842054	0.000754113	0.00944195	-0.00267668	somatosensory	14	all
1162	-0.0089572	-0.00561752	1.3615e-05	-0.00325646	-0.00471725	somatosensory	14	all
1163	-0.00169655	-0.00190375	-0.000382217	0.00165093	-0.00247415	somatosensory	14	all
1164	-0.00572812	-0.00399783	7.97935e-05	0.00278171	-0.0014602	somatosensory	14	all
1165	-0.000943979	0.00257723	-2.78537e-05	0.00182424	-0.00375143	somatosensory	14	all
1166	-0.0037925	0.0028712	8.36252e-05	0.00216588	-0.00451439	somatosensory	14	all
1167	6.56e-05	0.000593164	2.01781e-05	1.77092e-05	0.000900502	somatosensory	14	all
1168	-0.00176811	-0.00561752	-0.000715746	-0.00308968	-0.00708748	somatosensory	14	all
1169	0.00366045	-0.00212579	-0.000390304	0.00333215	-0.00442451	somatosensory	14	all
1170	-0.00386916	-0.00318192	-0.000522065	-0.00178047	-0.00075216	somatosensory	14	all
1171	-0.0026128	-0.00561752	-0.000390028	0.000384543	0.000268994	somatosensory	14	all
1172	-0.00171324	-0.00382102	0.000205448	0.00541746	-0.00162697	somatosensory	14	all
1173	0.00179399	-0.00282936	0.0016675	0.0063001	-0.00182047	somatosensory	14	all
1174	-0.00332385	-0.00634709	-0.000469149	0.00111968	-0.0040843	somatosensory	14	all
1175	0.00131635	-0.00440526	-0.000236308	0.00666361	-0.00245167	somatosensory	14	all
1176	-0.00168652	-0.00171797	-0.000346188	0.00692818	-0.00355049	somatosensory	14	all
1177	0.00157939	-0.00178538	0.000855247	0.000724711	-0.00246268	somatosensory	14	all
1178	0.00154314	-0.00533325	4.01508e-05	7.15443e-05	-0.00471748	somatosensory	14	all
1179	-0.00234068	-0.00117673	0.000331028	0.00194979	-0.00369932	somatosensory	14	all
1180	-0.00282768	-0.00561752	0.000241676	-0.00232342	-0.00503305	somatosensory	14	all
1181	-0.00489845	0.00175703	-0.00028853	-0.000385586	-0.000464836	somatosensory	14	all
1182	-0.00108713	-0.00303105	-0.000243819	0.00380085	-0.00396059	somatosensory	14	all
1183	-0.00435087	-0.00579934	0.00173041	0.0027784	-0.00435667	somatosensory	14	all
1184	-0.000605323	0.000436904	3.06051e-06	-0.00349221	-0.00163825	somatosensory	14	all
1185	-0.00461153	0.0024691	-1.50071e-05	0.00564437	-0.00594141	somatosensory	14	all
1186	-0.00137773	-0.00174723	-0.000194515	0.00095402	-0.00382274	somatosensory	14	all
1187	-0.00558172	-0.00458358	0.000426672	6.08605e-05	-0.00618325	somatosensory	14	all
1188	-0.00207603	-0.006884	0.000349275	-0.002019	-0.00586979	somatosensory	14	all
1189	-0.00198709	-0.00245974	-0.000490937	4.74571e-05	-0.00358099	somatosensory	14	all
1190	-0.00410309	-0.00367202	0.00145941	0.00857363	-0.00590538	somatosensory	14	all
1191	-0.00529885	-0.00491925	-1.64821e-06	0.00618146	-0.00137389	somatosensory	14	all
1192	-0.00212897	0.000149896	-0.000551218	0.000961154	-0.00515685	somatosensory	14	all
1193	-0.00102908	-0.00287855	-0.000476662	0.00311595	-0.00501669	somatosensory	14	all
1194	-0.00707644	-0.00561752	-0.000107898	-0.00026049	-0.002537	somatosensory	14	all
1195	-0.00395106	-0.00431858	-2.78809e-05	0.00510512	0.00097622	somatosensory	14	all
1196	-0.00415621	-0.0034685	0.000629071	0.00937314	-0.000124832	somatosensory	14	all
1197	0.00123897	-0.000965403	0.000234096	0.00479888	-0.00121789	somatosensory	14	all
1198	-0.00646345	-0.00561752	-0.000441252	0.00170435	-0.00095887	somatosensory	14	all
1199	-0.00368396	-0.00259142	-0.000181619	0.00208803	-0.00367572	somatosensory	14	all
1200	-0.00503898	-0.00551229	-0.000562137	-0.00368251	-0.0042127	somatosensory	14	all
1201	-0.00386272	-0.00405316	0.00055628	-0.00250556	-0.00295204	somatosensory	14	all
1202	-0.00363841	-0.00333475	-0.000249575	0.00400225	-0.00363175	somatosensory	14	all
1203	-0.00676983	-0.00175102	0.000327809	0.000808773	-0.00323507	somatosensory	14	all
1204	0.00251375	-0.00339211	0.00164691	0.0090646	0.00366174	somatosensory	14	all
1205	-0.00509962	-0.00561752	-0.000651566	-0.00112208	-0.0030541	somatosensory	14	all
1206	-0.00424217	-0.00279088	-0.00038034	-0.00293731	-0.00774399	somatosensory	14	all
1207	0.00108169	-0.00389898	-0.000288911	0.00395704	-0.00121019	somatosensory	14	all
1208	0.00594977	0.00284192	0.000125378	-0.00216634	6.85307e-05	somatosensory	14	all
1209	-0.00269147	-0.00119251	-0.000711597	0.00465259	-0.00155507	somatosensory	14	all
1210	0.00175399	-0.00237046	0.000341798	0.00710535	-0.00340386	somatosensory	14	all
1211	-0.00526012	-0.00169622	-0.000270965	0.00108279	-0.00615691	somatosensory	14	all
1212	-0.00131326	-0.0038472	-0.000210381	0.00257689	0.00275465	somatosensory	14	all
1213	-0.00554995	-0.00554026	-6.03602e-05	0.000707314	-0.00726422	somatosensory	14	all
1214	-0.00281724	-0.00398049	-0.000361278	-0.000376691	-0.00242833	somatosensory	14	all
1215	-0.00069567	-0.00473825	0.000772504	0.00517877	0.00197772	somatosensory	14	all
1216	-0.00477981	-0.00242527	-0.000202808	-0.00170897	7.03506e-05	somatosensory	14	all
1217	0.00274006	0.000460122	0.000262359	0.0116862	0.000402194	somatosensory	14	all
1218	-0.0049381	-0.00561752	4.89552e-05	0.00420168	-0.000159734	somatosensory	14	all
1219	0.00126571	0.00114526	0.000478402	0.00724013	-0.00372085	somatosensory	14	all
1220	-0.00372694	-0.00151846	-0.000521666	0.00290231	-0.00204262	somatosensory	14	all
1221	-0.000643588	0.0139441	-0.000974421	0.00123465	-0.00102007	somatosensory	14	all
1222	-0.000879922	-0.00403119	-0.000625624	0.000754239	2.75412e-05	somatosensory	14	all
1223	-0.0058961	-0.00412062	0.000371516	-0.00232448	-0.00816751	somatosensory	14	all
1224	-0.000936864	-0.00393166	-0.000423646	-0.000922355	-0.00287679	somatosensory	14	all
1225	-0.00260659	-0.00289403	0.000263478	0.000653561	0.00471078	somatosensory	14	all
1226	-0.00218263	-0.00130649	-0.000148959	0.000267134	-0.000617847	somatosensory	14	all
1227	-0.00168573	-0.000462556	7.08715e-05	0.00856828	0.00463906	somatosensory	14	all
1228	-0.00297914	-0.00431384	3.88189e-05	0.00410819	-0.00114234	somatosensory	14	all
1229	0.000210673	0.00110978	0.000499567	0.00112756	-0.00295821	somatosensory	14	all
1230	-0.00448591	-0.00262299	0.000197448	0.00184235	-0.00661828	somatosensory	14	all
1231	-0.00209581	-0.00378315	-0.000317186	-0.000721508	-0.00571628	somatosensory	14	all
1232	-0.00231186	-0.00561752	-0.000917869	0.00169474	-0.000606172	somatosensory	14	all
1233	-0.00662214	-0.00511481	-0.000314113	-0.00290165	-0.0060725	somatosensory	14	all
1234	-0.0046611	-0.00409429	-0.000304411	-0.00256263	-0.000832101	somatosensory	14	all
1235	-0.00175343	-0.00173185	0.00134167	0.00361025	0.00218128	somatosensory	14	all
1236	-0.00211967	-0.00379802	0.000332666	0.00352914	-0.00451283	somatosensory	14	all
1237	-0.00278797	-0.00503269	-0.000380999	-0.000130642	-0.00177016	somatosensory	14	all
1238	-0.00639731	-0.00479764	2.98822e-05	-0.00194073	-0.00732602	somatosensory	14	all
1239	-0.00297969	-0.00285642	0.000470303	-0.000681275	-0.00273969	somatosensory	14	all
1240	0.000420138	-0.00270475	0.000678459	0.00365777	0.000945872	somatosensory	14	all
1241	0.00494967	-0.00553939	0.000997341	-0.00313142	-0.00406315	somatosensory	14	all
1242	-0.00546419	-0.00196245	-0.000386287	0.00380979	-0.003747	somatosensory	14	all
1243	-0.00379641	-0.0026722	-0.000687108	-0.00121248	-0.00459759	somatosensory	14	all
1244	-0.00173453	-0.00246512	0.00038948	0.000430804	-0.0016891	somatosensory	14	all
1245	-0.00845992	-0.00204318	-0.000194271	0.000402151	-0.00300272	somatosensory	14	all
1246	-0.00292334	-0.00481632	-0.000519393	-0.000288907	-0.00490692	somatosensory	14	all
1247	0.00694394	-0.00027404	-0.000181369	0.0052755	0.00271495	somatosensory	14	all
1248	0.00116869	-0.00561752	0.000725505	0.00121662	-0.00219038	somatosensory	14	all
1249	0.0014111	-0.00465037	0.000358674	0.000648335	-0.00119582	somatosensory	14	all
1250	-0.000611711	0.00512513	0.000515646	0.0108423	0.000170256	somatosensory	14	all
1251	-0.00306826	-0.00428996	-0.000392957	0.00269039	-0.00431484	somatosensory	14	all
1252	-0.00464881	-0.00561752	0.0011767	0.00869225	0.00263535	somatosensory	14	all
1253	0.000493381	-0.00230941	-9.49736e-05	0.00770261	-0.00093346	somatosensory	14	all
1254	0.00183233	-0.00114344	0.000753936	0.00163755	-0.000753403	somatosensory	14	all
1255	-0.00252701	-0.00469912	-0.000475366	0.00246533	-0.00254952	somatosensory	14	all
1256	-0.00657935	0.00250685	0.000304624	0.00770337	-0.000114408	somatosensory	14	all
1257	-0.0015384	-0.0046784	0.000108037	0.01049	0.00173887	somatosensory	14	all
1258	-0.00331256	-0.00504056	0.000577803	0.0038735	-0.000382977	somatosensory	14	all
1259	0.00186919	-0.00384324	-6.33168e-05	0.00175762	-0.00436384	somatosensory	14	all
1260	-0.00117593	-0.00561752	-0.000464213	-0.0017164	-0.00279374	somatosensory	14	all
1261	-0.00444322	-0.00678822	0.00049438	-0.00232835	-0.00612104	somatosensory	14	all
1262	-0.00383459	-0.00561752	0.000359677	-0.000247892	0.00076626	somatosensory	14	all
1263	-0.00582902	0.00199096	-0.000303267	0.000864601	-0.00177612	somatosensory	14	all
1264	0.000484656	-0.00557893	0.000190522	-0.00278676	-0.00246977	somatosensory	14	all
1265	0.00123184	0.00279622	0.00318665	0.0103901	-0.00207911	somatosensory	14	all
1266	-0.00076837	0.00129119	0.000595726	0.000875081	-0.00327862	somatosensory	14	all
1267	-0.00673367	-0.00195803	-0.000335729	-0.0014431	-0.0052529	somatosensory	14	all
1268	-0.00238824	-0.00561752	-0.00039831	-0.00278246	-0.00230529	somatosensory	14	all
1269	-0.000924369	-0.00443728	8.88451e-05	0.00691561	-0.00108032	somatosensory	14	all
1270	-0.0048684	-0.00411273	-0.00013123	-0.00123183	-0.000259817	somatosensory	14	all
1271	0.000575893	-0.00561752	-0.000422935	0.00340921	-0.00359189	somatosensory	14	all
1272	-0.00312492	-0.00561752	0.000161	0.00135148	-0.00299786	somatosensory	14	all
1273	-0.00242133	-0.00225397	0.00164381	0.00298227	-0.000175843	somatosensory	14	all
1274	-0.00253805	-0.00146844	0.000682767	0.00455433	-0.000601858	somatosensory	14	all
1275	-0.00449525	-0.00273787	-0.000451965	0.00141806	-0.00429143	somatosensory	14	all
1276	-0.00405002	-0.00493748	0.000413123	0.00122634	-0.00443152	somatosensory	14	all
1277	-0.00225526	-0.00373425	-0.000315355	0.00149127	-0.00354957	somatosensory	14	all
1278	0.00102018	-0.000278331	0.00158274	0.00289049	0.00120627	somatosensory	14	all
1279	-0.000407952	-0.000557248	0.00043665	0.0114751	0.00465367	somatosensory	14	all
1280	-0.00209606	-0.00196653	0.000200319	-0.000589447	-0.000696876	somatosensory	14	all
1281	-0.00253554	-0.00156983	-0.000139988	-0.00159113	-0.00244842	somatosensory	14	all
1282	0.00391537	-0.00553775	3.27102e-05	0.0112641	0.000368347	somatosensory	14	all
1283	-0.00242916	-0.00406525	-0.000358182	0.000843289	-0.0003609	somatosensory	14	all
1284	-0.00203912	-0.00260577	-6.1461e-05	0.00822394	0.000327689	somatosensory	14	all
1285	0.00276286	-0.00365664	0.000903202	0.00313232	-0.00299169	somatosensory	14	all
1286	-0.000767481	-0.00561752	-0.000347228	0.0102391	-0.000703185	somatosensory	14	all
1287	-0.00442849	-0.00561752	-0.000221245	0.00421265	-0.00446818	somatosensory	14	all
1288	-0.00617847	-0.00136144	3.31844e-05	-0.00116125	-0.00203205	somatosensory	14	all
1289	-0.00483666	-0.00561752	-0.000802617	-0.000607853	-0.00575019	somatosensory	14	all
1290	0.00916415	-0.00145124	2.69271e-05	0.00942368	0.00218235	somatosensory	14	all
1291	-0.00455943	-0.00402562	-4.62281e-05	-0.00099044	-0.00130054	somatosensory	14	all
1292	-0.00477135	-0.00273432	-0.000548354	0.00217938	-0.0053941	somatosensory	14	all
1293	-0.00116681	-0.00126066	0.000138114	0.00977219	-0.0011269	somatosensory	14	all
1294	0.00188991	-0.0030317	0.00161849	-0.00100191	-0.00168547	somatosensory	14	all
1295	-0.000398213	-0.00409895	0.000168534	0.000405339	0.00061268	somatosensory	14	all
1296	-0.00203244	-0.00123624	0.000339161	0.00790116	-0.00393014	somatosensory	14	all
1297	-0.00166432	-0.00370757	0.00050878	-0.0006851	-0.00545709	somatosensory	14	all
1298	-0.00222595	-0.00561752	-0.000562413	-0.00356315	-0.00131543	somatosensory	14	all
1299	0.00112908	-0.00357908	-0.000511838	0.00293108	-0.00371363	somatosensory	14	all
1300	-0.000879091	-0.00215694	0.00169108	0.00160345	-0.00296638	somatosensory	14	all
1301	-0.00472076	0.0102768	0.00130422	0.000938537	-0.00297888	somatosensory	14	all
1302	-0.00553314	-0.00561752	7.71858e-05	-0.00393248	-0.00472682	somatosensory	14	all
1303	-0.00540853	-0.00561752	-0.000457203	0.000195812	-0.00322714	somatosensory	14	all
1304	-0.000226516	-0.00279997	-0.00032788	0.00088229	-0.00570854	somatosensory	14	all
1305	-0.000763856	-0.00134247	0.000412245	0.00054367	-0.000210123	somatosensory	14	all
1306	-0.00482102	-0.0022753	-0.000501902	0.00115975	-0.00104338	somatosensory	14	all
1307	0.00252778	-6.32418e-05	0.000338246	0.00508044	0.00167829	somatosensory	14	all
1308	0.000342372	-0.00561752	-6.5483e-05	0.000415548	-0.00194727	somatosensory	14	all
1309	-0.00194807	-0.00255679	-8.98589e-05	0.00386639	0.000984437	somatosensory	14	all
1310	-0.00373792	-0.00433765	-0.000168178	-0.00231247	-0.00515978	somatosensory	14	all
1311	-0.00339182	-0.00477515	-0.000525074	-0.00286368	-0.00549563	somatosensory	14	all
1312	-0.00190807	-0.00336905	-0.000337305	0.00277722	-0.00438964	somatosensory	14	all
1313	-0.00323856	-0.00326976	0.000447917	0.00496999	-0.00261655	somatosensory	14	all
1314	-0.00628719	-0.00377443	8.26982e-05	0.00462017	0.00124366	somatosensory	14	all
1315	-0.00503195	-0.00561752	0.000542352	0.00524913	-0.0023606	somatosensory	14	all
1316	-0.00326053	-0.00561752	-0.00102899	0.00466914	-0.00442559	somatosensory	14	all
1317	-0.00458083	-0.00133128	-0.000570886	-0.00392479	-0.0078632	somatosensory	14	all
1318	-0.00469126	-0.00134999	-0.000979634	-1.09205e-05	-0.00250263	somatosensory	14	all
1319	-0.00351213	-0.00447616	-0.00106981	-0.00203836	0.00134418	somatosensory	14	all
1320	0.00140717	-0.00309774	-0.000109338	0.00477255	-0.00360703	somatosensory	14	all
1321	-0.00557499	-0.00132923	0.000427169	0.00224122	-0.00238008	somatosensory	14	all
1322	0.00304161	4.2231e-05	0.000710745	-0.000819349	-9.38846e-05	somatosensory	14	all
1323	0.00137046	-0.00133766	0.000806214	0.00465825	-0.000920434	somatosensory	14	all
1324	-0.00110501	-0.00314793	-0.00025693	0.00308657	-0.00227093	somatosensory	14	all
1325	-0.0035898	-0.00497777	0.000969277	0.00254346	-0.00458643	somatosensory	14	all
1326	0.00345023	-0.00590855	0.00161245	0.00165291	0.00647601	somatosensory	14	all
1327	-0.00486215	-0.00419421	-0.000498409	-0.000618561	-0.00503225	somatosensory	14	all
1328	-0.00120283	0.00142499	0.00163268	0.00198999	0.00129106	somatosensory	14	all
1329	0.00368076	-0.00236978	0.000751222	0.0081893	-0.000689464	somatosensory	14	all
1330	0.000243372	-0.00214377	-0.000284535	0.00524199	-0.00326935	somatosensory	14	all
1331	-0.00350088	-0.00331412	0.00108093	-0.0024412	-0.0020481	somatosensory	14	all
1332	-0.00482783	-0.00492896	-0.000172527	-0.00284266	-0.00408885	somatosensory	14	all
1333	-0.0017323	-0.00287959	0.000705413	0.00590264	-0.0014397	somatosensory	14	all
1334	-0.00424207	-0.00206379	-0.000384951	-0.00304664	-0.00352481	somatosensory	14	all
1335	0.000891569	-0.000337994	0.000461307	0.0109901	-0.00348805	somatosensory	14	all
1336	-0.00517736	-0.000967915	-0.000186923	0.00199364	-0.00128882	somatosensory	14	all
1337	-0.00347382	-0.00596619	0.0002565	0.000266153	-0.00116796	somatosensory	14	all
1338	0.00310889	0.00127514	-5.95917e-05	0.00993478	-0.0011089	somatosensory	14	all
1339	-0.00154449	-0.00485916	-0.000559929	-0.000961337	-0.0031337	somatosensory	14	all
1340	-0.00583079	-0.00389021	-0.000152401	-0.00147284	-0.00290891	somatosensory	14	all
1341	-0.00508793	-0.00215138	0.000767059	-0.0027598	-0.00544399	somatosensory	14	all
1342	-0.00240964	-0.000107338	9.32587e-05	0.00351967	-0.0026286	somatosensory	14	all
1343	-0.00358838	0.00254384	0.00026626	0.000776916	0.00187116	somatosensory	14	all
1344	-0.00299611	-0.00561752	0.000480024	-0.00308539	-0.004057	somatosensory	14	all
1345	-0.0016081	-0.00385926	0.000401677	0.00350375	-0.00247898	somatosensory	14	all
1346	-0.00249685	-0.00552727	0.000208843	0.00188645	-0.00402013	somatosensory	14	all
1347	-0.00147797	-0.00339971	3.18795e-05	0.00291271	-0.00460045	somatosensory	14	all
1348	-0.00524864	-0.00229298	0.000190424	-0.00141633	-0.00423929	somatosensory	14	all
1349	-0.00491915	0.000749313	0.000445424	-0.00266939	0.0042173	somatosensory	14	all
1350	0.00191867	-0.00561752	-0.000297644	0.00133369	-0.00613531	somatosensory	14	all
1351	-0.00496856	-0.00561752	3.85561e-05	0.000621838	-0.00347732	somatosensory	14	all
1352	-0.00451546	-0.00349136	-0.000189973	-0.00413115	-0.00428951	somatosensory	14	all
1353	-0.00492737	-0.00401391	-0.000206976	0.00173609	-0.00186904	somatosensory	14	all
1354	0.00231147	-0.00347079	0.00172965	-0.000611535	-0.00264657	somatosensory	14	all
1355	-0.00362024	-0.00416425	-0.000464477	0.000417982	-0.00430615	somatosensory	14	all
1356	-0.00433899	-0.00170747	0.000112483	0.00729887	-0.00561999	somatosensory	14	all
1357	-0.00636239	-0.00357625	-0.000433315	-0.00450337	-0.00564952	somatosensory	14	all
1358	-0.00615289	-0.00235986	-0.000622434	-0.000793119	-0.00348563	somatosensory	14	all
1359	0.000110847	-0.0039739	0.000353326	0.00666018	0.000369558	somatosensory	14	all
1360	-0.00141607	-0.00561752	0.000391386	0.00114863	0.00216621	somatosensory	14	all
1361	-0.00322106	-0.00646419	-0.000760588	-0.000119892	-0.00598451	somatosensory	14	all
1362	0.00263716	0.0022324	0.000220312	0.00280506	0.00362248	somatosensory	14	all
1363	-0.00112372	-0.000374055	-0.000419004	0.0054293	-0.000638113	somatosensory	14	all
1364	-0.00579769	-0.00118274	-0.000533014	-0.00215935	-0.00556808	somatosensory	14	all
1365	0.0057135	-0.00290379	-0.000509418	0.009397	-0.00093683	somatosensory	14	all
1366	-0.00657425	-0.000588484	-0.000249615	0.000818802	-0.00457273	somatosensory	14	all
1367	-0.00235808	-0.00603976	-0.000499081	-0.000738131	-0.00181606	somatosensory	14	all
1368	-0.00507321	-0.00255753	0.00044868	-0.00188569	0.00021371	somatosensory	14	all
1369	-0.005276	-0.000576005	-0.000817835	-0.00193554	-0.00017739	somatosensory	14	all
1370	-0.00236614	-0.00561752	0.000591688	-0.00031561	-0.00139398	somatosensory	14	all
1371	-0.00298056	-0.00386914	-0.00018676	0.00219645	-0.00264156	somatosensory	14	all
1372	-0.00424331	-0.00402801	-0.000330817	3.80837e-05	-0.00331987	somatosensory	14	all
1373	0.00308753	-0.00290262	0.000179294	0.00298693	-0.00211061	somatosensory	14	all
1374	-0.00646644	-0.00425963	0.000439832	-0.00145408	-0.00652757	somatosensory	14	all
1375	0.00201649	-0.000935987	-0.000105002	0.00593856	0.00221894	somatosensory	14	all
1376	0.00203047	0.00181849	-0.000850894	0.00418913	-0.00326422	somatosensory	14	all
1377	-0.00688223	-0.00353586	0.000326444	0.00774447	-0.00498671	somatosensory	14	all
1378	-0.00446636	0.00251285	0.000412949	0.00304338	-0.00306869	somatosensory	14	all
1379	-0.00580999	-0.00561752	-5.92893e-05	-0.000100679	-0.00800172	somatosensory	14	all
1380	-0.000106667	0.00163156	-0.000340171	0.00148424	-0.00109161	somatosensory	14	all
1381	0.00105358	-0.00361316	0.00283705	0.00851017	-0.00388064	somatosensory	14	all
1382	-0.00237158	-0.00561752	-0.000391201	0.00121058	-0.00317261	somatosensory	14	all
1383	0.00229619	-0.00465933	-0.00030175	-0.00390033	-0.00227685	somatosensory	14	all
1384	0.00282777	-0.000279764	7.04404e-05	0.00253196	0.00185949	somatosensory	14	all
1385	-0.00357819	0.00228742	-0.00107138	-0.00126189	-0.00308385	somatosensory	14	all
1386	-0.00435957	-0.00561752	3.75479e-05	-0.00073094	-0.00126435	somatosensory	14	all
1387	-0.000365956	-0.00284823	0.000377984	-0.0010777	-0.00627553	somatosensory	14	all
1388	-0.00417964	-0.000876464	-0.000855656	0.00353969	0.00120766	somatosensory	14	all
1389	-0.00399031	-0.00428327	0.000354846	-0.00491546	-0.00553341	somatosensory	14	all
1390	0.00634489	-0.00118662	0.000967844	0.010842	0.00435802	somatosensory	14	all
1391	-0.00442793	-0.00268143	0.000299713	0.000585362	-0.00189992	somatosensory	14	all
1392	-0.00469889	-0.00357001	0.000106657	0.00347549	0.000444128	somatosensory	14	all
1393	0.00558814	0.000528843	-0.000305197	0.00594721	-0.00316348	somatosensory	14	all
1394	0.00195166	-0.00124017	0.000329737	0.0146286	-0.00254773	somatosensory	14	all
1395	-0.00385368	-0.00468304	-4.36365e-05	0.00254304	-0.00107198	somatosensory	14	all
1396	-0.00588862	-0.00384221	0.000151664	-0.00243638	-0.00340613	somatosensory	14	all
1397	0.0020824	-0.00421771	0.000940227	0.00687521	-0.002581	somatosensory	14	all
1398	-0.00371999	-0.00561752	-0.000121277	-0.000763602	0.00285049	somatosensory	14	all
1399	-0.00813192	-0.00391598	0.00173779	-0.00448742	-0.00588817	somatosensory	14	all
1400	-0.000856549	-0.00227366	0.000468704	0.00124296	-0.00510141	somatosensory	14	all
1401	-0.00326507	-0.00561752	-5.42439e-05	0.00160325	0.00122126	somatosensory	14	all
1402	-0.00380425	-0.00726908	0.000132624	-0.00179252	-0.00193081	somatosensory	14	all
1403	-0.000437266	-0.0048054	0.000918184	0.000789979	-0.00281735	somatosensory	14	all
1404	0.000513172	-0.00343996	0.000471514	0.00437397	-7.43375e-05	somatosensory	14	all
1405	-0.00274549	-0.00463497	0.000693332	0.00134096	-0.00379863	somatosensory	14	all
1406	-0.00272282	0.00227751	-0.000440556	0.0132877	-0.00287563	somatosensory	14	all
1407	-0.00413866	-0.00300179	-0.000119155	-0.00204859	-0.0041312	somatosensory	14	all
1408	-0.00172135	-0.00293412	-0.000358304	0.0051566	0.0030781	somatosensory	14	all
1409	-0.00189193	0.000609458	0.000660219	0.00360434	-0.0030762	somatosensory	14	all
1410	-0.0055558	-0.00561752	5.66106e-05	-0.0036588	-0.00146571	somatosensory	14	all
1411	-0.00377504	-0.00494445	-0.000260882	-0.000329637	-0.00254684	somatosensory	14	all
1412	-0.00283012	-0.00435796	-0.00104784	0.00467322	-0.00540261	somatosensory	14	all
1413	-0.00348728	-0.00147193	-0.00125473	0.000772742	-0.00587025	somatosensory	14	all
1414	-0.00174297	-0.00185085	0.00057865	-0.00161296	-0.00425132	somatosensory	14	all
1415	-0.00252102	-0.00133326	0.000159215	0.0022709	-0.00345376	somatosensory	14	all
1416	-0.000530935	-0.00477595	0.000467127	0.00698377	-0.000872862	somatosensory	14	all
1417	0.00152459	-0.00561752	0.000140844	0.00176663	-0.00329108	somatosensory	14	all
1418	-0.00272681	-0.00561752	-0.000190184	0.00236255	-0.00160761	somatosensory	14	all
1419	-0.00152495	-0.00440595	7.85591e-05	0.00106331	5.15261e-05	somatosensory	14	all
1420	-0.00242549	-0.00196461	-0.00033155	0.00317658	0.00210416	somatosensory	14	all
1421	-0.00598694	-0.000614594	0.000232046	-0.00302831	-0.00599068	somatosensory	14	all
1422	-0.00417958	0.00527416	0.00125272	0.00426764	-0.00564262	somatosensory	14	all
1423	-0.00543843	0.0022574	-0.00014296	0.000381389	-0.00443802	somatosensory	14	all
1424	-0.00290054	-0.00210116	-1.60545e-05	-0.000888184	-0.00479124	somatosensory	14	all
1425	0.0010377	-0.00564675	-0.000744515	-0.000675409	-0.00684948	somatosensory	14	all
1426	0.000437168	-0.00358702	0.000182871	0.000431017	-0.00195318	somatosensory	14	all
1427	-0.00294884	-0.0021139	-0.000637462	0.000440697	-0.00224517	somatosensory	14	all
1428	-0.00235258	-0.00355917	-0.000184515	-7.19495e-05	-0.00357781	somatosensory	14	all
1429	-0.00446706	-0.003104	0.000562232	0.0054828	0.00391153	somatosensory	14	all
1430	-0.00418861	-0.000181305	-0.00028641	0.00241954	-0.00136714	somatosensory	14	all
1431	-0.00189823	-0.00272291	-5.78939e-05	-0.00274737	-0.00282722	somatosensory	14	all
1432	-0.00615085	-0.00347326	-0.000158765	-0.00070441	-0.000410622	somatosensory	14	all
1433	-0.00373235	-0.00216184	0.000720009	0.00275918	-0.000958944	somatosensory	14	all
1434	0.000210896	0.000814268	-0.000558456	-0.00110397	-0.000117067	somatosensory	14	all
1435	-0.00591055	-0.00438646	-0.000906955	-0.00028397	-0.00587343	somatosensory	14	all
1436	-0.00588821	-0.004883	-0.000346455	-0.000239127	-0.00288268	somatosensory	14	all
1437	-0.00243682	-0.00474811	0.000474851	0.00421969	-0.00373588	somatosensory	14	all
1438	-0.00485699	-0.00334957	0.000415992	0.000291783	-0.00473613	somatosensory	14	all
1439	-0.00414778	-0.00136546	-0.00017308	-0.000142504	-0.00484281	somatosensory	14	all
1440	0.0020452	0.00687621	0.00103264	0.00464714	0.00347914	somatosensory	14	all
1441	-0.00200275	-0.00463322	0.00056387	0.00414145	-0.00294994	somatosensory	14	all
1442	-0.00537499	9.76584e-05	-0.000622191	0.00148451	-0.00138261	somatosensory	14	all
1443	2.59974e-05	-0.00143795	0.00158877	0.00985324	0.00932705	somatosensory	14	all
1444	-0.00292158	-0.00252496	-0.000550125	-0.000223953	-0.00534109	somatosensory	14	all
1445	-0.00382641	-0.00173479	-0.000217461	-0.00334756	-0.004469	somatosensory	14	all
1446	-0.00481739	-0.00405349	-0.000792832	-0.00202009	-0.00445342	somatosensory	14	all
1447	-0.00207608	-0.00383511	0.000334899	0.00117956	0.00652575	somatosensory	14	all
1448	-0.000774834	0.000460252	-0.000508727	0.000811968	-0.00459555	somatosensory	14	all
1449	0.00548106	0.00202193	0.000404108	0.00623544	0.00440736	somatosensory	14	all
1450	-0.00592291	0.00130026	-0.000112846	-0.0032457	-0.00391887	somatosensory	14	all
1451	0.00445171	-0.00359277	0.00122216	0.00271454	-0.00168816	somatosensory	14	all
1452	-0.00322497	0.00208934	-0.000274036	0.00137313	-0.00205334	somatosensory	14	all
1453	-0.00388825	-0.00104607	-0.000517227	0.0110335	-0.00338202	somatosensory	14	all
1454	-0.00335171	0.00314175	0.00105708	-0.00199586	-0.00964342	somatosensory	14	all
1455	-0.00535452	-0.00561752	-0.000359009	0.00129981	-0.00386057	somatosensory	14	all
1456	-0.00242929	-0.00486923	0.000248476	0.00675597	-0.000888493	somatosensory	14	all
1457	-0.00138998	-0.00565267	-0.000428242	-0.000306763	-0.000444672	somatosensory	14	all
1458	-0.000662347	-0.000475621	2.57312e-05	0.00136573	-0.00337995	somatosensory	14	all
1459	-0.00464463	-0.00255081	-0.000329237	0.00165882	-0.00269369	somatosensory	14	all
1460	-0.0016727	-0.000416944	-0.000221628	0.000971767	-0.00255689	somatosensory	14	all
1461	0.00105061	-0.00359288	0.000322971	-0.00275003	-0.00379106	somatosensory	14	all
1462	-0.00457923	-0.000223807	-0.000312885	0.000870731	-0.00690017	somatosensory	14	all
1463	-0.000835164	-0.00310254	-7.84004e-05	0.00372188	-0.000931298	somatosensory	14	all
1464	-0.000704131	-0.00398558	-0.000397913	0.00270936	-0.00203966	somatosensory	14	all
1465	-0.000849215	-0.000854522	-0.000559092	-0.00180323	-0.00556844	somatosensory	14	all
1466	0.00111544	-0.003686	0.000204253	-0.00105299	0.000319783	somatosensory	14	all
1467	0.000886041	-0.00467796	-0.000571605	-0.001951	-0.00207788	somatosensory	14	all
1468	2.22999e-05	-0.00333442	-0.000813438	0.00422724	-0.00485326	somatosensory	14	all
1469	-0.00142409	-0.00683838	-0.000371575	-0.00364072	-0.0078439	somatosensory	14	all
1470	-0.00412457	-0.00561752	-0.000184496	-0.00383428	-0.0067611	somatosensory	14	all
1471	-0.000616421	-0.00492734	-0.000524729	-0.00254658	-0.00312328	somatosensory	14	all
1472	0.00192514	-0.00202617	-0.000467933	0.00675468	0.00521206	somatosensory	14	all
1473	-5.92138e-05	-0.00334165	0.000650794	-0.000315652	-0.00373153	somatosensory	14	all
1474	-0.00256072	-0.0041345	-0.000210393	-0.0040172	-0.00294032	somatosensory	14	all
1475	0.00531161	-0.00227591	0.000644076	0.0145587	-0.000391691	somatosensory	14	all
1476	-0.00604204	-0.00291047	-0.000381774	-0.000678107	-0.00591009	somatosensory	14	all
1477	-0.0068235	-0.00433373	-0.000390557	-0.00408743	-0.0032411	somatosensory	14	all
1478	-0.00309758	-0.00105305	-0.000696494	0.00105078	-0.000169216	somatosensory	14	all
1479	-0.00102003	0.000707155	0.00201291	0.00314655	0.00447791	somatosensory	14	all
1480	-0.00154525	-0.00282883	0.000321584	-0.00272635	-0.00361903	somatosensory	14	all
1481	-0.00305501	-0.00301143	0.00118292	0.00117349	-0.00167949	somatosensory	14	all
1482	0.0029204	-0.00413477	-6.98815e-05	-0.000228233	-0.00303575	somatosensory	14	all
1483	-0.00489507	-0.00474342	-4.32725e-05	-0.00186769	-0.00401546	somatosensory	14	all
1484	-0.00448895	-0.0035857	-2.97394e-05	8.19887e-05	-0.000145432	somatosensory	14	all
1485	-0.0035602	0.00112598	-0.000581799	-0.00391535	-0.00580687	somatosensory	14	all
1486	-0.0073924	0.00302617	0.000222847	-0.00211666	-0.00294323	somatosensory	14	all
1487	-0.00372601	-0.00112496	0.000467815	0.000201394	-0.00243377	somatosensory	14	all
1488	-0.00330222	-0.00561752	-0.0007591	-0.00295575	-0.00510615	somatosensory	14	all
1489	-0.00455368	-0.00329385	-0.00011646	0.000805189	-0.00333639	somatosensory	14	all
1490	-0.00428109	-0.00218408	0.000717195	0.00158297	-0.000722878	somatosensory	14	all
1491	-0.00662702	-0.00503764	-0.000666546	-0.000436934	-0.0026265	somatosensory	14	all
1492	-0.00120218	-0.00193163	0.00207245	-0.000183799	-0.00025036	somatosensory	14	all
1493	-0.00377257	-0.0055474	-0.000261775	0.00204139	-0.00478023	somatosensory	14	all
1494	-0.000955699	-0.00350069	0.000237259	-0.000997237	-0.000383565	somatosensory	14	all
1495	-0.00544383	-0.00232427	-0.000813825	0.000909223	-0.00351776	somatosensory	14	all
1496	-0.00354333	-0.00266842	-0.000517347	-0.00336908	-0.00146189	somatosensory	14	all
1497	-0.000291708	-0.00478343	0.00039678	0.00779722	-0.0013826	somatosensory	14	all
1498	-0.00527413	0.000297771	3.42252e-05	0.00471174	-0.00509905	somatosensory	14	all
1499	-0.00431019	-0.00561752	-0.000436503	-0.000947847	-0.00389293	somatosensory	14	all
1500	-0.00462836	-0.0042169	0.000400198	-0.00269182	-0.00528866	somatosensory	14	all
1501	-0.00140553	-0.00344234	0.000606245	0.00890129	-0.000646172	somatosensory	14	all
1502	-0.00324871	-0.00277473	0.000339295	-0.00377688	-0.00330446	somatosensory	14	all
1503	-0.00415225	-0.00219479	-0.00057767	0.00460015	-0.00356022	somatosensory	14	all
1504	-0.00307612	0.00577089	-0.000465707	0.00840909	0.00211493	somatosensory	14	all
1505	-0.00167	-0.00157627	0.000522084	0.00621438	-0.00423337	somatosensory	14	all
1506	0.00499412	-0.00320974	0.000279003	0.00669153	0.0049212	somatosensory	14	all
1507	-0.0041758	-0.0023575	0.000306548	0.00786703	-0.00209946	somatosensory	14	all
1508	-0.00423185	-0.00641839	-0.000440814	0.0011507	-0.000668671	somatosensory	14	all
1509	0.000998372	0.00188787	0.000211667	0.00754098	-0.000410062	somatosensory	14	all
1510	0.00428045	-0.00486193	-0.000265245	0.00371268	-0.00225107	somatosensory	14	all
1511	-0.00320243	-0.00308148	-0.000439843	0.000393879	-0.00373476	somatosensory	14	all
1512	0.000881245	-0.00100864	-0.000732753	0.00881953	-0.00440122	somatosensory	14	all
1513	-0.00393556	0.0020354	3.38948e-05	0.00239916	-0.00398713	somatosensory	14	all
1514	0.00177495	-0.00561752	-0.000496648	-0.00209608	-0.000911535	somatosensory	14	all
1515	-0.00295745	0.0025221	-0.000891338	-0.00161581	0.000730066	somatosensory	14	all
1516	-0.00532758	-0.00236669	-7.67971e-05	0.000174369	-0.00366979	somatosensory	14	all
1517	-7.74778e-05	-0.00149105	-0.00083133	0.00423847	-0.00360427	somatosensory	14	all
1518	-0.000542806	-0.00316891	0.000743795	0.0044709	-0.00477266	somatosensory	14	all
1519	8.58812e-05	-0.00236522	-0.000185514	0.00520006	-0.00261352	somatosensory	14	all
1520	-0.00195938	5.7454e-05	-0.000659026	-0.00139116	-0.00105745	somatosensory	14	all
1521	-0.00106595	-0.00141532	-0.000237333	-0.00340352	0.000665953	somatosensory	14	all
1522	-0.00170245	-0.00297171	0.000151208	0.00239626	0.00184377	somatosensory	14	all
1523	-0.00156766	-0.00226191	-0.000657354	0.00968272	-0.000694966	somatosensory	14	all
1524	-0.00382711	-0.00291663	0.000969718	0.00742851	-0.00545951	somatosensory	14	all
1525	0.00108911	-0.00371529	0.00104994	0.0080989	0.00639689	somatosensory	14	all
1526	-0.00237761	0.00574629	-0.00037909	0.00067976	-0.00772198	somatosensory	14	all
1527	0.000334759	-0.00134767	-0.000480745	-0.00206876	-0.00282403	somatosensory	14	all
1528	-0.00303754	-0.000446397	-0.000450224	-0.000463032	-0.00276324	somatosensory	14	all
1529	-0.00730594	-0.00477676	-0.00052885	-0.00183747	-0.0042072	somatosensory	14	all
1530	-0.00201747	-0.00162117	-0.000601895	0.00356146	0.00172892	somatosensory	14	all
1531	-0.00405183	-0.00461811	0.000293149	-0.00379373	-0.00286995	somatosensory	14	all
1532	-0.00075305	-0.00553649	-0.000439526	-0.0023079	-0.00037495	somatosensory	14	all
1533	0.0021963	-0.000328701	0.000175534	0.00464711	-0.00131062	somatosensory	14	all
1534	-0.00272658	-0.00133042	-0.000224602	-0.00305245	-0.00102299	somatosensory	14	all
1535	-0.00212646	-0.00561752	-0.000276285	-0.00508143	-0.00347981	somatosensory	14	all
1536	-0.0046581	-0.00331785	-0.000798114	-0.000193075	-0.00126438	somatosensory	14	all
1537	-0.00125336	-0.00289376	0.000228761	-0.00130254	-0.00121767	somatosensory	14	all
1538	-0.000577532	-0.00230654	1.08104e-06	0.00274377	-0.00164713	somatosensory	14	all
1539	-0.00146336	0.00248039	0.00326195	0.00747127	-0.00337156	somatosensory	14	all
1540	-0.00242913	-0.00510948	0.000304207	-0.000773389	-0.00384839	somatosensory	14	all
1541	-0.00217319	-0.00239907	0.000118014	0.00586135	-0.000473239	somatosensory	14	all
1542	-0.00179471	-0.0024575	-0.000159419	-0.00312267	-0.000600879	somatosensory	14	all
1543	-0.00278762	-0.0048126	0.000513333	0.00172115	0.00209051	somatosensory	14	all
1544	-0.000256481	0.00138426	-0.000496713	-0.000947564	-0.00478579	somatosensory	14	all
1545	-0.00458766	-0.00556595	-0.000453613	0.00210506	0.000601423	somatosensory	14	all
1546	-0.00311062	0.00273373	0.000658932	0.0122612	-0.00411096	somatosensory	14	all
1547	-0.00245828	-0.000207832	-0.0002781	-0.000586802	0.00242783	somatosensory	14	all
1548	-0.00332568	-0.00411569	-0.000112882	0.00923338	-0.000760517	somatosensory	14	all
1549	-0.00395577	-0.00099604	0.000424207	-0.00274129	-0.00599607	somatosensory	14	all
1550	-0.00203502	-0.00349502	0.00140527	-0.000143341	-0.0028863	somatosensory	14	all
1551	0.000191392	-0.000248585	0.000412931	0.00947279	-0.00134526	somatosensory	14	all
1552	-0.000890727	-0.00262648	0.000146888	-0.000323691	-0.001572	somatosensory	14	all
1553	-0.0014842	-0.00329808	0.000246142	0.00533305	-0.00215538	somatosensory	14	all
1554	-0.00555713	-0.00245387	-0.000213794	0.00407105	-0.00510998	somatosensory	14	all
1555	-0.00481361	-0.00315787	0.00174533	0.00194167	-0.00250185	somatosensory	14	all
1556	-0.00358364	-0.00443898	-0.000702033	0.00379263	-0.000393513	somatosensory	14	all
1557	-0.00504337	0.00143342	-0.000233563	-0.0025806	-0.00241726	somatosensory	14	all
1558	0.0012456	-0.00462925	-0.000803143	0.00192783	-0.00631045	somatosensory	14	all
1559	-0.00505982	-0.0027129	0.000466653	-0.000580976	-0.00323113	somatosensory	14	all
1560	-0.000765594	-0.00113286	0.000728766	0.00419853	-0.000253252	somatosensory	14	all
1561	-0.00418422	-0.00561752	-0.000261542	0.00224331	0.000575692	somatosensory	14	all
1562	-0.00429197	-0.00400983	0.000977564	0.000603774	-0.00271083	somatosensory	14	all
1563	-0.00823162	-0.00561752	-0.00033913	-0.0043242	-0.00428107	somatosensory	14	all
1564	0.00432001	-0.00150357	-0.000131475	0.00721707	-0.00195755	somatosensory	14	all
1565	-0.00405882	-0.00187889	-7.42123e-05	-0.000163325	-0.00449955	somatosensory	14	all
1566	-0.00303674	-0.00561752	-9.33756e-05	7.26001e-05	-0.00254633	somatosensory	14	all
1567	-0.0052487	-0.00326804	-0.000406631	-0.00244672	-0.00332278	somatosensory	14	all
1568	0.00107721	-0.00327726	-0.000240491	0.00275033	-0.00397592	somatosensory	14	all
1569	0.000626035	-0.00561752	0.000957166	0.000605564	-0.00143153	somatosensory	14	all
1570	-0.00154096	0.00228027	0.000121891	-0.00187642	-0.00346583	somatosensory	14	all
1571	-0.0028662	-0.00178346	-0.000404719	0.00113519	-0.00374693	somatosensory	14	all
1572	-0.00341096	0.00281513	-0.000360232	0.000876875	-0.00176891	somatosensory	14	all
1573	-3.86637e-05	-0.00294815	-0.000531705	0.00202959	-0.00130896	somatosensory	14	all
1574	-0.00311394	-0.00350573	6.9991e-05	0.00131442	-0.00529521	somatosensory	14	all
1575	-0.00417299	-0.00440558	-0.000100197	0.000123621	-0.00340465	somatosensory	14	all
1576	-0.00338941	-0.0048231	-0.000209851	-0.00370604	-0.00502558	somatosensory	14	all
1577	-0.00211795	-0.00396097	9.3317e-05	0.00454399	-0.00288583	somatosensory	14	all
1578	-0.00323697	0.000290037	-0.000419559	0.000602053	-0.00614094	somatosensory	14	all
1579	-0.00401918	-0.00324014	-0.000133322	0.00485143	-0.000344032	somatosensory	14	all
1580	0.00291113	0.00259535	0.00178087	0.0037171	-0.00100321	somatosensory	14	all
1581	0.00604879	-0.0014065	-0.000497035	0.00550333	0.00080621	somatosensory	14	all
1582	-0.00559791	-0.00552095	0.000107156	-0.00318355	-6.81116e-05	somatosensory	14	all
1583	-0.00490442	-0.00561752	0.000642523	0.00737624	-0.00419481	somatosensory	14	all
1584	0.000470296	-0.00334099	-0.000645507	0.00995592	0.000896306	somatosensory	14	all
1585	-0.00481915	-0.00554106	2.00141e-05	-0.00326522	-0.00261018	somatosensory	14	all
1586	-0.00405149	-0.00561752	-0.000707679	-0.000395054	-0.000219339	somatosensory	14	all
1587	-0.00304227	-0.00210736	-0.000816032	0.00196996	-2.00818e-05	somatosensory	14	all
1588	0.00531655	0.000936377	0.00219965	0.00294761	-0.000450096	somatosensory	14	all
1589	-0.00100095	-0.00136954	1.68835e-05	0.00890277	0.000899306	somatosensory	14	all
1590	-0.00741151	-0.00299939	0.000200069	-0.000859308	-0.000868236	somatosensory	14	all
1591	-0.00564292	-0.0040193	9.60693e-05	-0.00375556	-0.00677148	somatosensory	14	all
1592	0.00238113	-0.00561752	0.00053718	0.00333698	-0.00122505	somatosensory	14	all
1593	-0.0056299	-0.00561752	-0.000728322	-0.00117535	-0.00240259	somatosensory	14	all
1594	-0.00454984	-0.000294574	-0.000318352	-0.00240012	-0.00452171	somatosensory	14	all
1595	-0.00133017	-0.00561752	0.000502261	5.38194e-06	-0.00407731	somatosensory	14	all
1596	-0.00406939	-0.00210474	-0.000159985	-0.0036692	-0.00296321	somatosensory	14	all
1597	-0.00295664	-0.00430073	0.000305426	0.00246189	-0.00256131	somatosensory	14	all
1598	-0.00368888	-0.00205078	-8.80878e-05	0.00313311	-0.00226227	somatosensory	14	all
1599	-0.000658816	-0.00319679	-0.000705389	0.00203151	-0.00219602	somatosensory	14	all
1600	0.00321269	-0.00454511	0.00119737	0.00663987	-0.000220602	somatosensory	14	all
1601	0.000412675	-0.00302713	0.0006299	0.00722342	-0.00015361	somatosensory	14	all
1602	0.000604026	-0.00239435	2.41457e-05	0.000158199	-0.0023846	somatosensory	14	all
1603	0.000482732	0.00107861	0.00234062	0.00679376	0.00957079	somatosensory	14	all
1604	-0.0046734	-0.00438631	0.000169177	-0.00146503	-0.00239569	somatosensory	14	all
1605	-0.00381396	-0.000993865	-0.000388228	-0.000484695	-0.00301633	somatosensory	14	all
1606	-0.00271861	-0.00243677	-0.000107095	0.00199268	-0.00157259	somatosensory	14	all
1607	-0.000462929	0.00174807	0.000650335	0.00616739	-0.00378382	somatosensory	14	all
1608	0.00436529	-0.00244224	0.000204066	0.00750958	-0.00211726	somatosensory	14	all
1609	-0.000553824	-0.000976966	-0.000176882	0.00275466	-0.00483254	somatosensory	14	all
1610	-0.0017296	-0.00261063	0.000770535	0.000215442	-0.00587326	somatosensory	14	all
1611	-0.000239764	-0.000958134	-0.00018474	0.00773803	-0.00245007	somatosensory	14	all
1612	-0.00517853	-0.00188751	3.29634e-05	-0.000130199	-0.00756272	somatosensory	14	all
1613	0.00193856	0.000854007	-1.35999e-05	0.00407348	-0.00293983	somatosensory	14	all
1614	-0.00635176	0.00174992	-0.00069917	0.0104884	-0.00145171	somatosensory	14	all
1615	-0.00116109	-0.00181918	0.000314729	0.00541636	-0.00229023	somatosensory	14	all
1616	-0.00479534	-0.000629771	0.000301098	0.00348634	0.000793273	somatosensory	14	all
1617	-0.00342648	-0.00302669	0.000620698	0.00176737	-0.00942327	somatosensory	14	all
1618	-0.000534482	-0.00398317	-0.000460917	0.00179285	-0.00250101	somatosensory	14	all
1619	-0.000277981	-0.00175248	-0.000530023	0.00236142	-0.0020523	somatosensory	14	all
1620	-0.00479107	-0.00440285	-0.000180177	-0.00212168	-0.00685485	somatosensory	14	all
1621	0.0018486	-0.00466726	0.000110265	0.00983661	-0.00635036	somatosensory	14	all
1622	-0.00153175	-0.00561752	-2.29442e-05	-0.000294542	-0.000888968	somatosensory	14	all
1623	-0.00140542	-0.00380234	0.000763266	-0.00117347	-0.00107751	somatosensory	14	all
1624	-0.00168779	-0.00223376	0.000717608	0.00164948	9.53013e-06	somatosensory	14	all
1625	-0.00490366	-0.0045524	0.000526026	-0.000746733	-0.00312273	somatosensory	14	all
1626	-0.00258451	-0.00561752	-1.20416e-05	0.00210721	-0.0020254	somatosensory	14	all
1627	-0.00198187	-0.00512406	-0.000262435	0.00627156	0.00405279	somatosensory	14	all
1628	0.00595729	-0.00468364	0.000777777	0.00899746	-0.000237193	somatosensory	14	all
1629	-0.00389784	0.00168771	0.000654654	-0.0014798	-0.0043999	somatosensory	14	all
1630	-0.00685051	-0.000986435	-0.000396909	-0.00467876	0.00143779	somatosensory	14	all
1631	-0.00247638	-0.00561752	-0.000299197	-0.00030296	-0.00191122	somatosensory	14	all
1632	-0.00265655	-0.00322148	-0.000261919	0.000766209	-0.002478	somatosensory	14	all
1633	-0.00172988	-0.00147622	-2.57957e-05	0.00448363	0.000773214	somatosensory	14	all
1634	-0.00210248	-0.00402184	-0.0002206	-0.00390346	-0.0050469	somatosensory	14	all
1635	0.00256133	0.00261571	0.00101982	0.0106014	0.00434143	somatosensory	14	all
1636	-0.00455492	-0.00258414	0.000691756	0.00365226	-0.00219748	somatosensory	14	all
1637	-0.00241974	-0.000997189	0.000684512	0.00237331	-0.00375898	somatosensory	14	all
1638	-0.00613463	-0.00561752	-0.000234718	0.00161334	-0.00391643	somatosensory	14	all
1639	-0.00426459	-0.00477107	0.000600804	0.00361607	-0.00436247	somatosensory	14	all
1640	0.0028879	-0.00130262	1.80632e-05	0.0038323	0.00148146	somatosensory	14	all
1641	-0.00395931	-0.00498784	-0.000662608	-0.00423214	-0.00605815	somatosensory	14	all
1642	-0.00437611	-0.000162755	-0.000874451	0.00272094	-0.0048087	somatosensory	14	all
1643	-0.00258084	-0.00010058	-0.000739815	-0.00395875	-0.00337519	somatosensory	14	all
1644	-0.00611055	0.00297378	7.03111e-06	-0.00107938	-0.00280769	somatosensory	14	all
1645	-0.00495797	-0.00561752	-0.000561373	-0.00133191	-0.00246012	somatosensory	14	all
1646	-0.00142123	-0.00410906	-0.00063485	-0.00173556	-0.00274335	somatosensory	14	all
1647	-0.00190054	-0.00139646	0.000135524	0.000390312	-0.00255014	somatosensory	14	all
1648	-0.00333835	-0.00379609	-0.000108937	0.000403013	-0.00220511	somatosensory	14	all
1649	-0.000228611	0.00178633	6.89938e-05	0.00197658	0.00314023	somatosensory	14	all
1650	-0.00520276	-0.00167651	0.00043141	-0.00201577	-0.00586681	somatosensory	14	all
1651	-0.00148324	-0.00266501	0.000132142	0.0106018	-0.00230618	somatosensory	14	all
1652	-0.00333953	0.00133716	-0.000467643	-0.00276273	-0.00236401	somatosensory	14	all
1653	-0.00334487	-0.00271529	0.000148645	0.0039836	-0.00320049	somatosensory	14	all
1654	-0.00468442	-0.00150993	0.000436287	0.00312243	-0.00333899	somatosensory	14	all
1655	8.31505e-05	-0.00321302	-0.000240146	-0.000240917	0.00254987	somatosensory	14	all
1656	-0.00207511	-0.00112231	-4.11428e-05	-0.00106432	-0.000383209	somatosensory	14	all
1657	-0.00230745	-0.00561752	-0.000473629	-0.00374833	-0.00386472	somatosensory	14	all
1658	0.0014315	-0.000801501	2.94683e-05	0.00469058	-0.00504871	somatosensory	14	all
1659	-0.00779992	-0.00318313	-0.000262127	-0.00276961	-0.00362155	somatosensory	14	all
1660	0.00390014	-0.00561752	0.0013594	0.00502601	-0.00107139	somatosensory	14	all
1661	-0.00266121	-0.00316863	-0.000319649	-0.00330048	-0.00477427	somatosensory	14	all
1662	-0.00375109	-0.00262456	-0.000594911	0.00872508	-0.00434947	somatosensory	14	all
1663	-0.00386998	-0.00289125	0.000176941	0.00922605	-0.000762922	somatosensory	14	all
1664	-0.00421503	0.000542276	0.000321929	0.00361091	-0.00286939	somatosensory	14	all
1665	0.000553083	-0.00672012	0.000357962	0.00146211	0.00112206	somatosensory	14	all
1666	-0.00170812	-0.000778197	0.000518393	0.000842189	-0.00115567	somatosensory	14	all
1667	-0.00599732	-0.00487777	-0.000558411	-0.00381976	-0.00463939	somatosensory	14	all
1668	-0.00539792	-0.00356056	-0.000693661	0.000336351	-0.00377544	somatosensory	14	all
1669	-0.000140136	-0.00562259	-1.35597e-05	0.00477095	-0.000601007	somatosensory	14	all
1670	-0.00282283	-0.00182358	0.000547485	0.00230347	0.00114466	somatosensory	14	all
1671	-0.0023932	-0.00561752	0.000545637	0.00337111	-0.000909895	somatosensory	14	all
1672	-0.00308591	-0.00561752	-0.000342347	0.00667401	-0.00590343	somatosensory	14	all
1673	-0.00392497	0.000428705	-0.00026921	-0.00217628	-0.00701374	somatosensory	14	all
1674	-0.00260167	-0.000970519	0.000421155	0.00513821	0.0037785	somatosensory	14	all
1675	-0.0018241	-0.00493561	-0.000107993	0.00439834	-0.00109633	somatosensory	14	all
1676	0.00231952	0.00819851	4.20786e-05	0.00808698	0.000942833	somatosensory	14	all
1677	-0.00440595	-0.00561752	0.000546662	0.0006219	-0.00350072	somatosensory	14	all
1678	-0.00629242	-0.0044767	-0.00102117	-0.000453172	-0.00505501	somatosensory	14	all
1679	-0.00503364	-0.00551603	-0.0012347	-0.000560497	-0.0041086	somatosensory	14	all
1680	0.00130112	-0.00322662	-0.000682622	0.00393005	-0.00571569	somatosensory	14	all
1681	-0.00205688	-0.00561752	0.000327054	-0.00204051	-0.00114431	somatosensory	14	all
1682	-0.00574524	-0.00433519	-0.000621431	-0.00397998	-0.00386073	somatosensory	14	all
1683	-0.0057888	0.00122671	0.000201505	0.00826005	0.00376021	somatosensory	14	all
1684	-0.00564651	-0.00215771	0.00032387	-0.00161786	-0.00613022	somatosensory	14	all
1685	-0.00394392	-0.0032932	-0.000137969	0.00580887	-0.00454494	somatosensory	14	all
1686	-0.00123351	0.000370573	0.000437996	0.00641739	-0.00281619	somatosensory	14	all
1687	-0.000352235	-0.00368844	0.000151866	0.00344913	0.00309923	somatosensory	14	all
1688	-0.00380895	0.00120181	5.71911e-05	0.00355933	-7.10186e-05	somatosensory	14	all
1689	-0.00196837	0.0035491	0.000251175	-0.0027641	-0.0012039	somatosensory	14	all
1690	-0.00651373	-0.00561752	0.000185603	-0.00205521	-0.00314465	somatosensory	14	all
1691	-0.00357743	0.00042636	0.000813623	0.00865074	-0.00206398	somatosensory	14	all
1692	-0.00656064	-0.006321	-5.01292e-06	-0.000458369	-0.00844031	somatosensory	14	all
1693	-0.00171548	-0.00380244	0.00138424	0.000825383	-0.00533452	somatosensory	14	all
1694	-0.000835235	-0.00340412	0.000671717	0.000546661	-0.00493425	somatosensory	14	all
1695	-0.00259112	-0.00561752	0.000160473	0.000770066	-0.00734531	somatosensory	14	all
1696	-0.00822245	-0.00495482	-0.000357495	-0.00431975	0.000965641	somatosensory	14	all
1697	-0.000979199	-0.00418641	1.82286e-05	0.0107344	-0.00179316	somatosensory	14	all
1698	-0.00420123	-0.000147773	5.99055e-06	0.00309132	-0.00101504	somatosensory	14	all
1699	0.00143729	-0.00272726	7.38632e-05	0.00665508	-0.00114597	somatosensory	14	all
1700	-0.00292173	-0.00562536	0.000612543	0.00644554	-0.00265576	somatosensory	14	all
1701	-0.00259712	-0.000601339	-0.00031972	-0.000548025	-0.00621365	somatosensory	14	all
1702	-0.00757521	0.00079041	-0.000323293	0.00489731	-0.000646326	somatosensory	14	all
1703	-0.00363677	-0.00116822	4.26192e-05	0.00379135	-0.00153284	somatosensory	14	all
1704	-0.000947241	-0.00300492	-0.000217954	0.00513475	0.00393945	somatosensory	14	all
1705	-0.00222346	-0.00369674	-0.000410017	0.00503983	-0.00304266	somatosensory	14	all
1706	-0.00187713	-0.00669576	5.25306e-05	0.000311943	-0.00463193	somatosensory	14	all
1707	-0.00241673	0.00354588	7.48776e-06	-0.000175417	0.000229502	somatosensory	14	all
1708	-0.00372638	-0.00262031	-0.000616411	-0.000553757	-0.00464682	somatosensory	14	all
1709	-0.00506981	-0.00403738	0.000270645	-0.00114755	-0.00278168	somatosensory	14	all
1710	-0.00450036	-1.61297e-05	5.47561e-05	-0.00217366	-0.00180075	somatosensory	14	all
1711	-0.000801843	0.00407016	0.000507418	0.00802767	0.0012562	somatosensory	14	all
1712	0.000335183	-0.000341041	-0.00114326	0.00071783	-0.00460367	somatosensory	14	all
1713	-0.000716571	-0.00173719	0.00173537	0.00503405	-0.00173655	somatosensory	14	all
1714	-0.00372497	0.000200229	0.000261151	0.00208406	-0.00207368	somatosensory	14	all
1715	0.000474396	-0.00344838	0.000234688	0.00464289	0.00207342	somatosensory	14	all
1716	-0.00143107	-0.00297662	0.000506404	0.00364252	0.000649562	somatosensory	14	all
1717	-0.00316238	-0.00185739	0.00012159	0.00359825	-0.00436618	somatosensory	14	all
1718	0.00128779	-5.70467e-05	0.00173856	0.0189226	0.00433089	somatosensory	14	all
1719	-0.00556884	-0.00496498	-0.000247459	-0.000364128	-0.00333561	somatosensory	14	all
1720	-0.00125265	-0.00561752	-0.000122437	0.00738269	-0.00314207	somatosensory	14	all
1721	-0.00287607	-0.0017853	-0.000202128	0.0063328	-0.00230735	somatosensory	14	all
1722	0.000666798	0.00280146	0.00117442	0.00585944	-0.00046158	somatosensory	14	all
1723	0.00129304	-0.00278797	5.77378e-05	0.00394712	-0.000733466	somatosensory	14	all
1724	-0.000628801	0.00137227	0.000495541	0.00300518	-0.00648135	somatosensory	14	all
1725	-0.00404698	-0.0020549	0.000465922	-0.000787661	-0.00344337	somatosensory	14	all
1726	-0.00356073	-0.000974936	-0.000221279	-0.00247686	-0.00300527	somatosensory	14	all
1727	-0.00413938	-0.000228452	0.00176329	0.0102178	0.00595748	somatosensory	14	all
1728	-0.00174502	-0.00383126	0.00020498	-0.00485723	-0.000226059	somatosensory	14	all
1729	5.1076e-05	-0.00167306	-0.000104525	0.00262592	-0.000503118	somatosensory	14	all
1730	-0.00126597	-0.00288664	0.000779808	0.0042433	-0.00162364	somatosensory	14	all
1731	-0.00262178	-0.00561752	-0.000261194	-0.00203519	-0.00371217	somatosensory	14	all
1732	-0.00353682	-0.00401214	-0.000286929	-0.000595661	-0.00271795	somatosensory	14	all
1733	-0.00225169	-0.00561752	3.54538e-05	-0.00143374	-0.00289227	somatosensory	14	all
1734	-0.00104422	-0.00481059	0.000545796	0.00243375	-0.00374269	somatosensory	14	all
1735	0.00376536	-0.00350664	-3.34198e-05	0.0103651	0.00176986	somatosensory	14	all
1736	0.00324783	-0.0035315	-3.55072e-06	0.0126557	0.00103748	somatosensory	14	all
1737	-0.00534912	-0.00561752	0.000216071	-0.000356936	-0.00212377	somatosensory	14	all
1738	-0.00147246	-0.000936454	-7.36118e-05	0.00640302	-0.000840915	somatosensory	14	all
1739	-0.00287712	-0.00311528	-0.000626216	-0.00370155	-0.00576298	somatosensory	14	all
1740	0.000484521	-0.0064	-0.00128149	-0.00393782	-0.00921052	somatosensory	14	all
1741	-0.00270977	-0.0044681	-1.89745e-05	0.00226016	-0.0015103	somatosensory	14	all
1742	-0.00331647	-0.00314647	0.000182856	0.00772722	-0.00178044	somatosensory	14	all
1743	0.000568153	-0.00285346	-5.10152e-05	0.00878657	-0.00508187	somatosensory	14	all
1744	-0.000113125	2.50776e-06	-0.000375985	0.00207777	-0.000851554	somatosensory	14	all
1745	0.000577713	-0.00112307	-0.000351147	-0.00191747	-0.00220472	somatosensory	14	all
1746	-0.00420908	-0.00561752	-0.000217112	-0.00127879	-0.00347867	somatosensory	14	all
1747	-0.00160763	-0.00345593	-4.22146e-05	-0.000255244	-0.00242818	somatosensory	14	all
1748	-0.00310932	0.00215109	0.00053972	0.00237045	-0.00339296	somatosensory	14	all
1749	-0.00302848	-0.00561752	5.86315e-06	0.00238337	-0.00448234	somatosensory	14	all
1750	0.00480751	0.00456709	-0.000395399	0.00837922	-0.00166408	somatosensory	14	all
1751	-0.00245428	-0.00236071	-0.00119131	-0.00440516	-0.000831964	somatosensory	14	all
1752	-0.00367057	-0.00399956	-1.23694e-05	-0.00369755	-0.00485918	somatosensory	14	all
1753	-0.00322643	-0.00465318	-0.000781383	-0.00251783	-0.00418372	somatosensory	14	all
1754	-0.00336464	-0.00267296	0.00037342	0.00420252	-0.00822314	somatosensory	14	all
1755	-0.00430239	-0.00317381	-0.000385586	0.00365805	-0.00612492	somatosensory	14	all
1756	-0.00322436	-0.00561752	-0.000617441	-0.00010389	-0.00459728	somatosensory	14	all
1757	-0.00334559	-0.00561752	-0.000524964	-0.000638925	-0.00200775	somatosensory	14	all
1758	-0.00552101	-0.00561752	-0.000679582	0.0026238	-0.00376435	somatosensory	14	all
1759	-0.00243948	0.00182676	0.000164116	0.00600253	-0.00118745	somatosensory	14	all
1760	-0.0012882	-0.00460356	-0.000625397	8.76247e-05	-0.00874436	somatosensory	14	all
1761	0.00011809	-0.00353649	-0.000459764	0.00146934	-0.00221154	somatosensory	14	all
1762	-0.00548582	-0.00325301	-0.000709456	-0.00329999	-0.00338317	somatosensory	14	all
1763	-0.0050841	-0.00128901	-4.81919e-05	-0.000481822	-0.00853373	somatosensory	14	all
1764	-0.000406788	-0.00244055	-0.000805246	-0.00281485	-0.000658215	somatosensory	14	all
1765	-0.000241793	-0.0070163	-0.000214672	0.0018199	-0.00476165	somatosensory	14	all
1766	-0.00270153	-0.0032536	0.000538515	0.00680202	-0.00173339	somatosensory	14	all
1767	0.00105767	-0.000888304	-0.000207503	-0.000875175	-0.00302894	somatosensory	14	all
1768	-0.00150185	-0.00561752	0.000103034	-0.000842567	-0.00587912	somatosensory	14	all
1769	-0.00573615	-0.00561752	5.20129e-06	0.00267331	0.00062749	somatosensory	14	all
1770	-0.000389261	-0.00283598	0.00026724	0.00790878	0.000203693	somatosensory	14	all
1771	-0.000679053	-0.00493784	-0.000171461	-0.00341089	0.000204492	somatosensory	14	all
1772	-0.00185962	0.00113359	-0.000806636	-1.1793e-05	-0.000160935	somatosensory	14	all
1773	0.00183127	-0.00561752	-0.000257237	0.00479124	-0.000739159	somatosensory	14	all
1774	-0.00632003	-0.00561752	-0.00102005	0.00231228	-0.00391366	somatosensory	14	all
1775	-0.00267428	-0.00214894	0.00036691	-0.00392214	-0.00499677	somatosensory	14	all
1776	-0.00351367	-0.00375447	1.30708e-05	0.000393121	-0.00184587	somatosensory	14	all
1777	-0.00285285	-0.00421866	3.00207e-05	-0.0023075	-0.00169198	somatosensory	14	all
1778	-0.00304091	0.00402912	0.000188737	-0.00174396	-0.00192532	somatosensory	14	all
1779	-0.00360525	-0.00319433	0.00018121	0.0158012	-0.00606732	somatosensory	14	all
1780	-0.00100678	-0.00352306	0.000832264	0.00347254	0.000515772	somatosensory	14	all
1781	-0.00713115	-0.00408723	0.000749311	-0.003883	-0.00621375	somatosensory	14	all
1782	0.00384032	-0.00276483	0.000135393	0.00561256	-0.00692317	somatosensory	14	all
1783	-0.00377249	-0.00553636	-0.000662737	-0.00305556	-0.00508177	somatosensory	14	all
1784	-0.00449643	-0.00563307	0.000189851	0.00826398	-0.00201516	somatosensory	14	all
1785	0.00279822	-0.000727987	-4.93231e-05	0.00494414	-0.00325719	somatosensory	14	all
1786	-0.00639798	-0.00467355	-0.000226655	-2.53055e-05	-0.00695421	somatosensory	14	all
1787	0.00166921	-0.00473858	0.000342091	0.0116233	-0.000528745	somatosensory	14	all
1788	-0.00219997	-0.00401801	0.000463767	-0.0039467	-0.00230616	somatosensory	14	all
1789	-0.00169617	-0.00188938	0.000151842	0.0096582	-0.00024639	somatosensory	14	all
1790	0.00123768	0.00181614	0.000675255	0.00279351	-0.00360287	somatosensory	14	all
1791	-0.000977282	-0.00343491	0.000194808	0.00605899	-0.000645545	somatosensory	14	all
1792	-0.00487139	-0.00561752	0.000721083	0.00194313	-0.00106845	somatosensory	14	all
1793	0.000590163	0.00117441	0.000427384	0.00288244	-0.006797	somatosensory	14	all
1794	-0.0043766	-0.00548975	0.000561608	-0.00211387	-0.00150124	somatosensory	14	all
1795	-0.00395255	-0.00561752	-0.000653363	-7.46793e-05	0.0024961	somatosensory	14	all
1796	-0.00450057	-0.00360155	-0.0008184	2.61695e-06	-0.00141667	somatosensory	14	all
1797	-0.00553208	-0.00434914	-0.000119169	0.00607675	-0.00316877	somatosensory	14	all
1798	-0.00445959	-0.00561752	2.35285e-05	0.00308047	-0.00113776	somatosensory	14	all
1799	-0.00150977	-0.00455431	0.00073413	-0.0020913	0.000127029	somatosensory	14	all
1800	-0.00644766	-0.00381805	-0.000488813	-0.0038055	-0.00345078	somatosensory	14	all
1801	-0.00347835	-0.00255524	-3.59666e-05	-2.9883e-05	-0.00481016	somatosensory	14	all
1802	-0.00348104	0.0019569	-0.000187257	-0.00234909	-0.00712664	somatosensory	14	all
1803	-0.00661711	-0.00515587	-0.00020735	0.00132695	-0.00632891	somatosensory	14	all
1804	-0.00350894	-0.0028184	-0.000647685	0.00131341	-0.00374386	somatosensory	14	all
1805	0.00114626	-0.0035539	-0.000187325	0.00179504	0.000983634	somatosensory	14	all
1806	-0.0026043	0.00420631	0.000401082	0.000874392	0.000462077	somatosensory	14	all
1807	-0.00327571	-0.0019523	-0.000492713	0.00670029	-0.00110933	somatosensory	14	all
1808	-0.0033605	-0.00319168	-0.00120614	2.31036e-05	-0.0051579	somatosensory	14	all
1809	-0.00589286	-0.00575617	-5.51154e-05	0.000783347	-0.00458389	somatosensory	14	all
1810	0.00257562	-0.00456489	0.000221134	0.0120446	0.00412945	somatosensory	14	all
1811	-0.00343145	-0.00396033	-0.000356776	-0.00268123	-0.00182972	somatosensory	14	all
1812	0.00188062	0.000554284	0.000945446	0.00388696	-0.00281863	somatosensory	14	all
1813	-0.00431518	-0.00213185	-0.00040447	-0.000811502	-0.00156525	somatosensory	14	all
1814	-0.00374007	-0.00424904	-0.000639748	0.00109866	-0.00085662	somatosensory	14	all
1815	-0.00148494	0.00090882	0.000292228	0.0101362	-0.000249036	somatosensory	14	all
1816	-0.00623742	-0.00561752	0.000114688	0.00586071	-0.00557951	somatosensory	14	all
1817	0.000958498	0.00067187	0.00116879	0.0084002	0.000690782	somatosensory	14	all
1818	-0.00152816	-0.00226275	-0.000185475	2.06885e-05	-0.00378733	somatosensory	14	all
1819	0.00171052	0.000589021	-0.000392415	0.00452567	-0.0044105	somatosensory	14	all
1820	-0.0019339	0.0011141	0.000801867	0.00614728	0.000287891	somatosensory	14	all
1821	-0.0050211	-0.00377881	-2.45286e-05	-0.00326137	-0.00417487	somatosensory	14	all
1822	0.00468043	0.00437985	9.25545e-05	0.005469	0.0016443	somatosensory	14	all
1823	-0.00346526	-0.00391898	-1.27259e-05	-0.00169404	-0.00534924	somatosensory	14	all
1824	-0.0055788	-0.00426267	0.000446961	-0.00214348	-0.000489092	somatosensory	14	all
1825	-0.00082628	0.00503547	-0.000479439	0.00679197	0.000936176	somatosensory	14	all
1826	0.00176026	-0.000832535	-0.000467561	0.00383699	-0.000888086	somatosensory	14	all
1827	-0.000331615	-0.00553322	-0.000151002	-0.00398259	-0.00254395	somatosensory	14	all
1828	0.000843126	-0.00561752	0.000122707	0.00791907	0.000542895	somatosensory	14	all
1829	-0.00226392	-0.000974512	0.000682653	0.00242919	-0.00414831	somatosensory	14	all
1830	0.0010965	-0.00232054	-0.000247193	0.00960368	-0.000775893	somatosensory	14	all
1831	-0.00328798	-0.00561752	0.000750281	0.000781631	-0.000257554	somatosensory	14	all
1832	-0.000106459	-0.00230688	0.000235706	0.00348087	0.00227955	somatosensory	14	all
1833	0.000610548	-0.00202748	-1.50113e-05	0.00284538	-0.00145164	somatosensory	14	all
1834	-0.00639145	-0.000280364	-0.000400162	0.000277398	0.000449295	somatosensory	14	all
1835	-0.00353819	-0.00452729	0.000721084	-0.00110258	-0.00013758	somatosensory	14	all
1836	-0.00545036	-0.00193141	2.89641e-05	-0.00155495	-0.00666983	somatosensory	14	all
1837	-0.00413953	-0.00230863	7.00601e-06	0.00631131	-0.00539115	somatosensory	14	all
1838	-0.00178527	-0.00452919	0.000211881	-0.00375484	-0.0074315	somatosensory	14	all
1839	-0.00272084	-0.00368488	7.57883e-05	-0.0010489	-0.00565123	somatosensory	14	all
1840	-0.00551367	0.00103497	-0.000741738	5.95569e-05	-0.00340475	somatosensory	14	all
1841	-0.0021744	-0.00561752	0.000431876	0.0023371	-0.00156704	somatosensory	14	all
1842	-0.000232215	-0.000973717	0.000458599	0.00179044	0.00109656	somatosensory	14	all
1843	-0.000747089	-0.00278708	4.97747e-05	-0.00104863	-0.00306584	somatosensory	14	all
1844	0.00541319	-0.00136024	-0.000544075	0.00521541	-0.000239691	somatosensory	14	all
1845	-0.00192244	-0.00324623	-9.45005e-05	-0.000217795	-0.00183692	somatosensory	14	all
1846	-0.00374528	-0.0010872	0.000164462	-0.00224782	-0.0030008	somatosensory	14	all
1847	-0.00316901	-0.000118443	0.000337806	0.00332347	-0.00239509	somatosensory	14	all
1848	-0.00266975	-0.000584834	0.000120162	0.00167635	-0.00584663	somatosensory	14	all
1849	-0.00173833	-0.00165995	-0.000148652	0.00275859	-0.00056031	somatosensory	14	all
1850	-0.00107946	-0.00561752	-0.00024338	0.0121226	-0.00148704	somatosensory	14	all
1851	-0.00445116	-0.00218652	-0.000142281	-7.24647e-05	-0.00284948	somatosensory	14	all
1852	-0.000651081	-0.00469518	-9.22274e-05	0.00289324	-0.00116673	somatosensory	14	all
1853	-0.00494463	-0.00409745	-0.000530513	-9.92689e-05	-0.000320566	somatosensory	14	all
1854	-0.00284898	-0.00271964	-0.00019747	-0.0036976	0.00330833	somatosensory	14	all
1855	-0.00507713	-0.00433435	-0.00016154	0.0108003	0.00316962	somatosensory	14	all
1856	-0.00684075	-0.00561752	-0.000435856	0.00283293	-0.000474901	somatosensory	14	all
1857	0.0049245	0.000127568	0.00090072	0.00740468	0.000725177	somatosensory	14	all
1858	0.00138166	-0.00209798	-0.000725897	0.00424991	-0.000161899	somatosensory	14	all
1859	-0.00423905	-0.00561752	-3.06008e-05	0.000108523	-0.00750683	somatosensory	14	all
1860	-0.00660197	0.00457206	-0.000433859	0.00724448	0.00145603	somatosensory	14	all
1861	0.0112852	-0.00288719	0.00102456	0.00713768	-0.0005338	somatosensory	14	all
1862	-0.00209669	0.00111279	-0.000290003	0.00111266	-0.000343973	somatosensory	14	all
1863	-0.00379811	-0.00114398	0.00077841	0.00243284	-0.00130057	somatosensory	14	all
1864	0.00317076	-0.0039649	-0.00055052	0.00500989	-0.000730201	somatosensory	14	all
1865	0.00200018	-0.00491575	0.000271457	0.0015705	-0.00359569	somatosensory	14	all
1866	-0.00121388	-0.00561752	-0.000265049	0.00253706	0.00128307	somatosensory	14	all
1867	0.00208526	-0.00306515	-0.000140435	0.00888144	-0.00439904	somatosensory	14	all
1868	0.00294568	-0.00561752	0.00032178	-0.0013333	-0.0047694	somatosensory	14	all
1869	-0.00479912	-0.00561752	4.05847e-06	-0.00213173	-0.000473867	somatosensory	14	all
1870	-0.0064733	-0.000866563	-9.91919e-05	-0.00201773	-0.00424496	somatosensory	14	all
1871	0.00163895	-0.0027739	-5.50056e-05	0.00386851	-0.000130687	somatosensory	14	all
1872	-0.00611017	-0.00362949	0.000183179	0.00190826	-0.00236953	somatosensory	14	all
1873	-0.00173616	-0.00261674	-3.85881e-05	0.000194281	-0.0051322	somatosensory	14	all
1874	-0.00538229	-0.00381115	-0.000286309	0.000639535	-0.00182496	somatosensory	14	all
1875	0.000558419	-0.00313557	0.000467878	0.0100332	-0.00265549	somatosensory	14	all
1876	-0.00408198	-0.00561752	0.000203335	0.00231902	-0.00148775	somatosensory	14	all
1877	-0.00350072	-0.000983827	-0.000112998	0.0050076	0.00210181	somatosensory	14	all
1878	-0.00363472	-0.00468434	3.03376e-05	0.00569603	0.00140483	somatosensory	14	all
1879	-0.00203531	0.000682399	-0.000156716	0.00371226	-0.00277485	somatosensory	14	all
1880	6.51192e-05	-0.00370125	0.00116126	-0.00153229	-0.005357	somatosensory	14	all
1881	-0.0026667	-0.000370177	-0.000291632	-0.00359139	-0.00091572	somatosensory	14	all
1882	-0.00335565	-0.00489709	0.00102351	0.00263853	-0.00312551	somatosensory	14	all
1883	0.000225822	0.000131808	-0.000616618	0.00683072	-0.00213634	somatosensory	14	all
1884	-0.0050298	-0.000835152	0.000250604	0.00472402	-0.00247745	somatosensory	14	all
1885	-0.00271199	-0.00286562	-1.94786e-05	-0.00311881	-0.00165584	somatosensory	14	all
1886	-0.00036918	-0.00561752	-0.000290177	0.00693476	0.000514399	somatosensory	14	all
1887	0.000249939	-0.00370028	8.0786e-05	0.00175289	-0.00142328	somatosensory	14	all
1888	-0.00112419	0.00382952	-0.000427073	-0.000447866	-0.00423247	somatosensory	14	all
1889	-0.00228799	-0.00419626	-2.55816e-05	0.00263854	-0.00114701	somatosensory	14	all
1890	-0.00283029	-0.00607479	-0.0003582	0.00406934	-0.00354083	somatosensory	14	all
1891	-0.00721889	-0.00402802	0.00010026	0.00653897	-0.000930071	somatosensory	14	all
1892	-0.00242431	-0.00396216	0.00039667	-0.00489895	-0.00513706	somatosensory	14	all
1893	-0.00323726	-8.3728e-06	0.00145178	0.00716288	0.00687503	somatosensory	14	all
1894	-0.00530311	-0.00561752	-0.000318276	0.00134786	-0.000549921	somatosensory	14	all
1895	-0.00615354	-0.00561752	-0.000906388	-0.00247073	-0.00412755	somatosensory	14	all
1896	-0.00660334	-0.00162267	0.000254487	0.00225475	-0.00165379	somatosensory	14	all
1897	0.00311165	-0.00496495	0.000273895	0.00276977	-0.00279912	somatosensory	14	all
1898	-0.005133	-0.00224898	0.000279781	0.00449209	-0.00759206	somatosensory	14	all
1899	-0.00199387	-0.00561752	0.00161497	0.00203482	-0.00463574	somatosensory	14	all
1900	0.000251267	-0.000604991	0.00124433	0.0074673	-0.000242072	somatosensory	14	all
1901	-0.00545761	-0.0046821	-0.000438659	4.71338e-05	-0.00339754	somatosensory	14	all
1902	-0.00522821	-0.00561752	4.40538e-05	-0.00226166	0.00091247	somatosensory	14	all
1903	-0.00162338	0.00108306	-8.36972e-05	0.00304323	-0.00207114	somatosensory	14	all
1904	-0.00511088	-0.000847267	0.00152212	0.00314896	-0.00542788	somatosensory	14	all
1905	-0.0033956	-0.000255211	-0.000194649	-0.000145581	-0.000274081	somatosensory	14	all
1906	0.00528014	-0.00117594	0.000214777	0.0121637	0.00364581	somatosensory	14	all
1907	-0.00364892	-0.00561752	0.000146666	0.00139559	-0.00485686	somatosensory	14	all
1908	0.00501455	0.000171384	-0.000365032	0.0105242	0.00108255	somatosensory	14	all
1909	-0.00290818	-0.00561752	4.32758e-05	0.00159613	0.00289282	somatosensory	14	all
1910	-0.00722176	-0.0029472	-0.000780074	-0.00279129	-0.00434213	somatosensory	14	all
1911	-0.00389212	-0.00561752	-0.000539496	-0.00281196	-0.0088476	somatosensory	14	all
1912	-0.000580743	-0.00381473	-6.17625e-06	-0.000219118	-0.00509076	somatosensory	14	all
1913	-0.00198355	-0.00561752	0.00131355	0.00123528	-0.00152467	somatosensory	14	all
1914	-0.00127817	-0.00391025	-0.000395921	-0.00255531	-0.00539618	somatosensory	14	all
1915	-0.00383907	-0.00561752	-0.000270148	-0.00261724	-0.0028479	somatosensory	14	all
1916	-0.000519632	-0.00464043	-0.000858879	-0.00227302	-0.0050361	somatosensory	14	all
1917	-0.00374976	-0.00420877	-1.67382e-05	-0.00123214	0.00156179	somatosensory	14	all
1918	0.00158794	-0.00561752	0.000254049	0.00800771	-0.000344688	somatosensory	14	all
1919	-0.00243667	0.000959299	-5.76464e-05	0.00640966	-0.00462108	somatosensory	14	all
1920	-0.0037053	0.00399945	0.000510632	0.00124586	0.00306961	somatosensory	14	all
1921	-0.00406223	-0.00561752	-0.000114946	0.0013614	-0.000159594	somatosensory	14	all
1922	-0.00321076	-0.00400651	0.00064891	-0.000457591	-0.00046401	somatosensory	14	all
1923	-0.000739087	-0.00200921	-0.000269507	0.00889673	-0.00127833	somatosensory	14	all
1924	-0.00266156	-0.00561752	-3.53844e-05	0.00024235	-0.00490967	somatosensory	14	all
1925	-0.000973964	-0.00518575	0.00152564	0.00440151	-0.00101131	somatosensory	14	all
1926	-0.00195842	-0.00491012	0.000551965	0.00463865	-0.000317083	somatosensory	14	all
1927	-0.00500461	-0.00561752	-0.000404611	-0.000497742	-0.00198148	somatosensory	14	all
1928	-0.00196417	-0.00458453	-0.000519936	-0.00392235	-0.0017395	somatosensory	14	all
1929	-0.00108165	-0.000526502	5.76642e-07	0.00983691	0.00220781	somatosensory	14	all
1930	-0.00329482	-0.00329664	-0.000566678	-0.00209286	-0.00370182	somatosensory	14	all
1931	-0.00341586	-0.00363898	0.000423837	0.00450779	-0.00236642	somatosensory	14	all
1932	0.00640017	-0.00318954	6.14237e-05	0.0042637	-0.000791749	somatosensory	14	all
1933	-0.00177826	0.000726941	0.000217547	0.00475598	-0.00117965	somatosensory	14	all
1934	-0.002059	-0.00237606	-0.000134395	0.00688262	-0.00242831	somatosensory	14	all
1935	-0.00311627	-0.00366173	2.9161e-05	-0.000384896	-0.00862936	somatosensory	14	all
1936	-0.000330917	0.00296892	0.000733573	0.00724924	-0.00275276	somatosensory	14	all
1937	-0.00289488	-0.00241809	0.000101964	-0.00159509	-0.00542162	somatosensory	14	all
1938	0.000431915	-0.00345434	0.000269219	0.002981	-0.000117238	somatosensory	14	all
1939	-0.00396702	-0.00182134	-0.000143251	0.00524552	-0.00275664	somatosensory	14	all
1940	0.00372884	-0.00297493	0.000855936	0.0104359	-0.0056764	somatosensory	14	all
1941	-0.0015599	-0.000820651	6.15153e-05	0.00327994	-0.00413012	somatosensory	14	all
1942	-0.00201914	-0.00414272	0.00160095	0.00014904	-0.000618648	somatosensory	14	all
1943	0.00127174	-0.000557026	-0.000287296	0.00706129	0.00361158	somatosensory	14	all
1944	0.00116977	0.000882647	0.000487692	0.00277549	0.0022624	somatosensory	14	all
1945	0.000996253	-0.00376256	0.000135885	0.00178705	-0.00068767	somatosensory	14	all
1946	0.000802222	-0.00207376	0.000418514	0.000613669	2.97326e-05	somatosensory	14	all
1947	0.000557523	0.00210708	0.00103773	0.0151932	-0.00147136	somatosensory	14	all
1948	-0.00259466	-0.0030544	0.00118229	0.00611303	-0.00140107	somatosensory	14	all
1949	-0.00159897	0.000438659	-0.000154549	0.00162237	-0.00520207	somatosensory	14	all
1950	-0.00453295	-0.00387504	-0.000742731	-5.47307e-05	-0.000921012	somatosensory	14	all
1951	-0.0025581	-0.00402844	0.000423591	0.00508842	-0.00208564	somatosensory	14	all
1952	-0.00290237	-0.00424613	-0.000741765	0.000183753	-0.000363584	somatosensory	14	all
1953	-0.00118669	-0.00479636	-0.000376045	0.00491211	-0.000612364	somatosensory	14	all
1954	-0.00217647	-0.00339707	-0.000627946	0.00499019	-0.00330951	somatosensory	14	all
1955	-0.00291438	0.00073489	0.000653435	0.00234225	-0.00350295	somatosensory	14	all
1956	-0.00548912	-0.0026321	-0.000912407	-0.000771111	-0.0040629	somatosensory	14	all
1957	-0.00164688	0.00212253	0.0003573	0.00541073	-0.000258088	somatosensory	14	all
1958	0.00232275	-0.00343361	-3.83386e-05	0.00710638	0.000666526	somatosensory	14	all
1959	-0.00186058	-0.00241112	0.00106947	0.00525267	-0.00341672	somatosensory	14	all
1960	-0.00504132	-0.00282092	-0.000234126	0.00600793	-0.00465258	somatosensory	14	all
1961	-0.000208925	-0.00189473	0.000535465	-0.000600356	-0.00120238	somatosensory	14	all
1962	-0.00549853	-0.00349609	-0.000376606	-0.0029378	-0.000231421	somatosensory	14	all
1963	-0.00432979	-0.00561752	-0.000653625	-0.000988642	0.00325429	somatosensory	14	all
1964	-0.00574491	-0.00561752	0.000122602	0.00124802	-0.00689443	somatosensory	14	all
1965	-0.00201987	-0.00562221	0.000574422	0.00839288	0.00141863	somatosensory	14	all
1966	0.00414324	0.000885661	-2.96284e-05	0.00646883	0.0054406	somatosensory	14	all
1967	-0.000332197	-0.00425793	-0.000260921	0.000117622	-0.00142289	somatosensory	14	all
1968	-0.000666041	0.000196944	8.23059e-05	0.0063439	0.000914168	somatosensory	14	all
1969	-0.00441992	-0.00561752	-0.000321617	-0.00482774	-0.00486395	somatosensory	14	all
1970	-0.00259178	-0.00476533	-0.000646496	-0.000947304	-0.0046042	somatosensory	14	all
1971	-0.00293889	-0.00471672	-0.00028625	0.00871921	-0.00419932	somatosensory	14	all
1972	-0.00358578	-0.00561752	-0.000332991	0.00084313	-0.00189327	somatosensory	14	all
1973	-0.000662904	0.00143676	0.000593442	7.95412e-05	-0.000999548	somatosensory	14	all
1974	-0.00165272	-0.000789098	0.000161221	0.00529186	0.00334411	somatosensory	14	all
1975	-0.00214018	0.00320792	-0.00076343	0.0104652	-0.000930384	somatosensory	14	all
1976	-0.00512438	-0.00245377	-0.000583833	-0.00283048	-0.00214362	somatosensory	14	all
1977	-0.00611032	-0.00435528	-0.000652289	0.00110491	-0.00241324	somatosensory	14	all
1978	-0.00509751	-0.00561752	-0.000213911	-0.00332995	-0.00563371	somatosensory	14	all
1979	-0.000226599	-0.000630526	-5.69931e-05	-0.000626454	-0.00265695	somatosensory	14	all
1980	-0.00349783	0.00266049	0.000741756	0.00179064	0.0026842	somatosensory	14	all
1981	-0.0034713	-0.00315861	-0.000320622	8.37435e-05	0.00236191	somatosensory	14	all
1982	-0.00322435	-0.00421178	0.000863483	0.00537773	-0.00342165	somatosensory	14	all
1983	-0.000554616	-0.00263972	0.000258722	-0.00139626	-0.00348468	somatosensory	14	all
1984	0.000829389	-0.00482805	0.00323876	0.00492222	0.00241985	somatosensory	14	all
1985	0.00135926	-0.0033459	-0.000532337	0.00256137	-0.00510017	somatosensory	14	all
1986	-0.00377794	0.000399468	0.00181878	0.00150503	-0.00148979	somatosensory	14	all
1987	-0.0064654	-0.00561752	-0.00079908	-0.00456874	-0.0034377	somatosensory	14	all
1988	-2.8265e-05	-0.00107092	8.45195e-05	0.00830692	0.00201042	somatosensory	14	all
1989	-0.00489726	-0.00268821	0.000638212	-0.00154851	-0.00117795	somatosensory	14	all
1990	0.000811227	0.00117529	-0.000492211	0.00333003	-0.000719346	somatosensory	14	all
1991	-0.00260931	-0.00561752	-0.000259626	0.00315251	0.000323043	somatosensory	14	all
1992	-0.005985	-0.00353878	0.000304134	0.00230473	-0.00335095	somatosensory	14	all
1993	0.000415461	-0.0031206	-0.000298329	0.0114846	0.00452204	somatosensory	14	all
1994	0.00146301	0.00210197	-0.000398728	0.00394279	2.59022e-05	somatosensory	14	all
1995	-0.00146908	0.00312822	-0.000187919	-0.00426132	-0.00302537	somatosensory	14	all
1996	-0.000474054	-0.00367528	2.9608e-06	0.00316498	-0.00102784	somatosensory	14	all
1997	-0.00328494	-0.00135461	0.000121447	-0.00315026	-0.00237609	somatosensory	14	all
1998	-0.00247462	-0.00487209	-0.000554757	0.000453733	-0.00755953	somatosensory	14	all
1999	-0.00437492	-0.00172444	0.000169184	0.000598392	-0.00311461	somatosensory	14	all
[truncated: 48,001 more rows]
